# Supplementary material for: A CRISPR Resource for Individual, Combinatorial, or Multiplexed Gene Knockout
Source: Mol Cell. 2017 Jul 20;67(2):348–354.e3. doi: 10.1016/j.molcel.2017.06.030 (PMC5526787; doi:10.1016/j.molcel.2017.06.030)
Supplement: Table S1. sgRNA Library Construction, Related to Star Methods — Oligonucleotide sequences used to generate the sgRNA libraries used in the depletion screens. [file mmc2.xlsx]

## Sheet: CRoatan singles
AURKB__1	GGAAAGGACGAAACACCGGGGTCCGGGCCAACTCTCGGGTTTTAGAGCTAGAAATAGCAA
AURKB__2	GGAAAGGACGAAACACCGTCCTTGTAGAGCTCCCCGCGGTTTTAGAGCTAGAAATAGCAA
AURKB__3	GGAAAGGACGAAACACCGCCAGGGGCAGCCGTTCCGAGGTTTTAGAGCTAGAAATAGCAA
AURKB__4	GGAAAGGACGAAACACCGAATCTGCTCTTAGGGCTCAAGTTTTAGAGCTAGAAATAGCAA
AURKB__5	GGAAAGGACGAAACACCGTGACGAGCAGCGAACAGCCAGTTTTAGAGCTAGAAATAGCAA
BUB1B__1	GGAAAGGACGAAACACCGCGTGTAGGAGGTGCTCTCAAGTTTTAGAGCTAGAAATAGCAA
BUB1B__2	GGAAAGGACGAAACACCGAAAACCCTACTCAGTCACCAGTTTTAGAGCTAGAAATAGCAA
BUB1B__3	GGAAAGGACGAAACACCGACCTATCCCAAACATCCAGAGTTTTAGAGCTAGAAATAGCAA
BUB1B__4	GGAAAGGACGAAACACCGCAGATGCGATATTTCAGGAAGTTTTAGAGCTAGAAATAGCAA
BUB1B__5	GGAAAGGACGAAACACCGAGAGAAGATGATGTATTGTAGTTTTAGAGCTAGAAATAGCAA
CCNB3__1	GGAAAGGACGAAACACCGAATGAAGGCAGTATGCAAGAGTTTTAGAGCTAGAAATAGCAA
CCNB3__2	GGAAAGGACGAAACACCGGTAGAGGGCCAGGAGTAAGGGTTTTAGAGCTAGAAATAGCAA
CCNB3__3	GGAAAGGACGAAACACCGTCCGAGCTTCTTCATGTAGAGTTTTAGAGCTAGAAATAGCAA
CCNB3__4	GGAAAGGACGAAACACCGCCCTTCCTGGAGCATTACAGGTTTTAGAGCTAGAAATAGCAA
CCNB3__5	GGAAAGGACGAAACACCGGCCACTGTAATGCTCCAGGAGTTTTAGAGCTAGAAATAGCAA
CDC5L__1	GGAAAGGACGAAACACCGGCCTCGAATTATGATCAAGGGTTTTAGAGCTAGAAATAGCAA
CDC5L__2	GGAAAGGACGAAACACCGTCCAATCATTGGAAGAACAGGTTTTAGAGCTAGAAATAGCAA
CDC5L__3	GGAAAGGACGAAACACCGGAGAAGTCACTCTCATGCAAGTTTTAGAGCTAGAAATAGCAA
CDC5L__4	GGAAAGGACGAAACACCGATTAAGTCCACCTTTCAATGGTTTTAGAGCTAGAAATAGCAA
CDC5L__5	GGAAAGGACGAAACACCGTTGGGAGTTGTTCCACTCCGGTTTTAGAGCTAGAAATAGCAA
DDR2__1	GGAAAGGACGAAACACCGGTAATTGATCTTGTACATGGGTTTTAGAGCTAGAAATAGCAA
DDR2__2	GGAAAGGACGAAACACCGCCACAGCTGCCAAATATGGAGTTTTAGAGCTAGAAATAGCAA
DDR2__3	GGAAAGGACGAAACACCGCTCTCTCCTCAGGTGCTGGAGTTTTAGAGCTAGAAATAGCAA
DDR2__4	GGAAAGGACGAAACACCGGGTGCCTCTCCACCACCGAAGTTTTAGAGCTAGAAATAGCAA
DDR2__5	GGAAAGGACGAAACACCGGGATTTCTTGGAATGAGGGAGTTTTAGAGCTAGAAATAGCAA
GTF3C4__1	GGAAAGGACGAAACACCGAGTATGATGACAGAACTGCAGTTTTAGAGCTAGAAATAGCAA
GTF3C4__2	GGAAAGGACGAAACACCGCCATGGTCAGTGCTGCCAAGGTTTTAGAGCTAGAAATAGCAA
GTF3C4__3	GGAAAGGACGAAACACCGAAAACGGTAATATCGCCGTGGTTTTAGAGCTAGAAATAGCAA
GTF3C4__4	GGAAAGGACGAAACACCGGAGAAACTCCTGGAAATCCAGTTTTAGAGCTAGAAATAGCAA
GTF3C4__5	GGAAAGGACGAAACACCGATAGGGTGTTCAACCCTGAGGTTTTAGAGCTAGAAATAGCAA
MCM2__1	GGAAAGGACGAAACACCGCATCGAGTCCATGATCCGCAGTTTTAGAGCTAGAAATAGCAA
MCM2__2	GGAAAGGACGAAACACCGGTGTGTGGTGAGGGACACCGGTTTTAGAGCTAGAAATAGCAA
MCM2__3	GGAAAGGACGAAACACCGGAGCCTGGTGGTGAACTATGGTTTTAGAGCTAGAAATAGCAA
MCM2__4	GGAAAGGACGAAACACCGACATCATCTACGCCAAGGAGGTTTTAGAGCTAGAAATAGCAA
MCM2__5	GGAAAGGACGAAACACCGCCTCCATGTTGACCTCAAAGGTTTTAGAGCTAGAAATAGCAA
NUP98__1	GGAAAGGACGAAACACCGGCTTTGGCACTACTAGTGGAGTTTTAGAGCTAGAAATAGCAA
NUP98__2	GGAAAGGACGAAACACCGGGATTATCAGGCTAACAGGAGTTTTAGAGCTAGAAATAGCAA
NUP98__3	GGAAAGGACGAAACACCGCCAAAGGCTCCTGTACCAAGGTTTTAGAGCTAGAAATAGCAA
NUP98__4	GGAAAGGACGAAACACCGGAAGGGCCCACAGAACCAGGGTTTTAGAGCTAGAAATAGCAA
NUP98__5	GGAAAGGACGAAACACCGGCTTTGCGAAATGGGCTGGAGTTTTAGAGCTAGAAATAGCAA
OR10A4__1	GGAAAGGACGAAACACCGAGGGAAACTGAAAATCCATGGTTTTAGAGCTAGAAATAGCAA
OR10A4__2	GGAAAGGACGAAACACCGTGAAAACCCTGAGAACCAAGGTTTTAGAGCTAGAAATAGCAA
OR10A4__3	GGAAAGGACGAAACACCGATTGGGGTCGGAAATACGTGGTTTTAGAGCTAGAAATAGCAA
OR10A4__4	GGAAAGGACGAAACACCGAGACCAGTGCAATAACAGGAGTTTTAGAGCTAGAAATAGCAA
OR10A4__5	GGAAAGGACGAAACACCGAATCCATGTGGTTTGCACAGGTTTTAGAGCTAGAAATAGCAA
OR1C1__1	GGAAAGGACGAAACACCGAGAGGTGATCTTCAGAACAGGTTTTAGAGCTAGAAATAGCAA
OR1C1__2	GGAAAGGACGAAACACCGAGATAAGTCCATAAGATACGGTTTTAGAGCTAGAAATAGCAA
OR1C1__3	GGAAAGGACGAAACACCGCAGTATGCAGGAGGGCGTGGGTTTTAGAGCTAGAAATAGCAA
OR1C1__4	GGAAAGGACGAAACACCGGAAATGATGGATGATATTGGGTTTTAGAGCTAGAAATAGCAA
OR1C1__5	GGAAAGGACGAAACACCGGATACGAGGATACAGACAAGGTTTTAGAGCTAGAAATAGCAA
OR1S1__1	GGAAAGGACGAAACACCGGAGCAATTGAATGAGCAGAAGTTTTAGAGCTAGAAATAGCAA
OR1S1__2	GGAAAGGACGAAACACCGCCAAGAAAAGCACAAAGAGGGTTTTAGAGCTAGAAATAGCAA
OR1S1__3	GGAAAGGACGAAACACCGAGTGTCCTCAGGGTGAGTGGGTTTTAGAGCTAGAAATAGCAA
OR1S1__4	GGAAAGGACGAAACACCGGTAGATGAAGGGGTTTATCAGTTTTAGAGCTAGAAATAGCAA
OR1S1__5	GGAAAGGACGAAACACCGAATATCAGCAAAGGATAGATGTTTTAGAGCTAGAAATAGCAA
OR2W5__1	GGAAAGGACGAAACACCGTGAGGATGAAGTCAGCAGCAGTTTTAGAGCTAGAAATAGCAA
OR2W5__2	GGAAAGGACGAAACACCGTGACTTCATCCTCAGCACCGGTTTTAGAGCTAGAAATAGCAA
OR2W5__3	GGAAAGGACGAAACACCGCCTACAGGCATTCATCCTGGGTTTTAGAGCTAGAAATAGCAA
OR2W5__4	GGAAAGGACGAAACACCGTAAGAGCAGGCATCTCACACGTTTTAGAGCTAGAAATAGCAA
OR2W5__5	GGAAAGGACGAAACACCGACTTCTGGGGTGGGAGAAAGGTTTTAGAGCTAGAAATAGCAA
OR4C15__1	GGAAAGGACGAAACACCGCGTGTATATACAAATATGCAGTTTTAGAGCTAGAAATAGCAA
OR4C15__2	GGAAAGGACGAAACACCGGAGAATATGGAACAGACTGAGTTTTAGAGCTAGAAATAGCAA
OR4C15__3	GGAAAGGACGAAACACCGAGGAAGTAAAACAGGCCATGGTTTTAGAGCTAGAAATAGCAA
OR4C15__4	GGAAAGGACGAAACACCGACTCTTCTATCATGAACAGGGTTTTAGAGCTAGAAATAGCAA
OR4C15__5	GGAAAGGACGAAACACCGCTCATGGTGGTCATCAACAGGTTTTAGAGCTAGAAATAGCAA
OR4P4__1	GGAAAGGACGAAACACCGGATGGCCTATGACCGCTATGGTTTTAGAGCTAGAAATAGCAA
OR4P4__2	GGAAAGGACGAAACACCGAGCAAAGGTCGGAGAGTGAGGTTTTAGAGCTAGAAATAGCAA
OR4P4__3	GGAAAGGACGAAACACCGAATTACATGAGAACTACAAGGTTTTAGAGCTAGAAATAGCAA
OR4P4__4	GGAAAGGACGAAACACCGTGTTCTAATATACACATGATGTTTTAGAGCTAGAAATAGCAA
OR4P4__5	GGAAAGGACGAAACACCGGATCTTCATTCTCACAGGGAGTTTTAGAGCTAGAAATAGCAA
OR4X2__1	GGAAAGGACGAAACACCGGGTACTTTCTCCCAACCAGGGTTTTAGAGCTAGAAATAGCAA
OR4X2__2	GGAAAGGACGAAACACCGGAGAAATGCTGAAATGAGGAGTTTTAGAGCTAGAAATAGCAA
OR4X2__3	GGAAAGGACGAAACACCGCATATCTTGGTGGGGCTGCAGTTTTAGAGCTAGAAATAGCAA
OR4X2__4	GGAAAGGACGAAACACCGTGACCATATAGGATGCTAAGGTTTTAGAGCTAGAAATAGCAA
OR4X2__5	GGAAAGGACGAAACACCGCTCTGAGAAATGCTGAAATGGTTTTAGAGCTAGAAATAGCAA
OR52A1__1	GGAAAGGACGAAACACCGTATAGAGTCAGGCATCCTTGGTTTTAGAGCTAGAAATAGCAA
OR52A1__2	GGAAAGGACGAAACACCGCAAGTGGATTGAGAAATGGAGTTTTAGAGCTAGAAATAGCAA
OR52A1__3	GGAAAGGACGAAACACCGTTTGATGATGCTCAGAAGCAGTTTTAGAGCTAGAAATAGCAA
OR52A1__4	GGAAAGGACGAAACACCGCAAAATCTATGGTTTGTTTGGTTTTAGAGCTAGAAATAGCAA
OR52A1__5	GGAAAGGACGAAACACCGCCCTACTAGTGTCAACACAGGTTTTAGAGCTAGAAATAGCAA
OR5H2__1	GGAAAGGACGAAACACCGCCATTAGAAAATTAATAGAAGTTTTAGAGCTAGAAATAGCAA
OR5H2__2	GGAAAGGACGAAACACCGTCTATCTCATCACTATTGTGGTTTTAGAGCTAGAAATAGCAA
OR5H2__3	GGAAAGGACGAAACACCGCTTCATGAATTAAGGCATGGGTTTTAGAGCTAGAAATAGCAA
OR5H2__4	GGAAAGGACGAAACACCGACCATTAGAAAATTAATAGAGTTTTAGAGCTAGAAATAGCAA
OR5H2__5	GGAAAGGACGAAACACCGAGAAGTCTGTTAGAGGCGTAGTTTTAGAGCTAGAAATAGCAA
OR5H6__1	GGAAAGGACGAAACACCGGTACAGGAAATCTTTAACAAGTTTTAGAGCTAGAAATAGCAA
OR5H6__2	GGAAAGGACGAAACACCGCATGGATTAAAGCATGAAGAGTTTTAGAGCTAGAAATAGCAA
OR5H6__3	GGAAAGGACGAAACACCGCCCAGATATTTGAAGGTGAGGTTTTAGAGCTAGAAATAGCAA
OR5H6__4	GGAAAGGACGAAACACCGAAAACATTCTGTGGTTACAGGTTTTAGAGCTAGAAATAGCAA
OR5H6__5	GGAAAGGACGAAACACCGGATATCTCTCTCTGAATGCAGTTTTAGAGCTAGAAATAGCAA
OR6C1__1	GGAAAGGACGAAACACCGCATGTCCTATGACCGCTATGGTTTTAGAGCTAGAAATAGCAA
OR6C1__2	GGAAAGGACGAAACACCGCAGAAACTTGGGTATACTGAGTTTTAGAGCTAGAAATAGCAA
OR6C1__3	GGAAAGGACGAAACACCGTAAACTCTGTTATTTCTGTAGTTTTAGAGCTAGAAATAGCAA
OR6C1__4	GGAAAGGACGAAACACCGATGATACTCAAGCAATGCAGGTTTTAGAGCTAGAAATAGCAA
OR6C1__5	GGAAAGGACGAAACACCGAGATAGAGTGTCCTTGAGCAGTTTTAGAGCTAGAAATAGCAA
OR6C70__1	GGAAAGGACGAAACACCGCATAGGACAGAGCAGCTAGAGTTTTAGAGCTAGAAATAGCAA
OR6C70__2	GGAAAGGACGAAACACCGCCAGAAAAGAGAAATTACGGGTTTTAGAGCTAGAAATAGCAA
OR6C70__3	GGAAAGGACGAAACACCGAATAAATGGGTTTAACAACGGTTTTAGAGCTAGAAATAGCAA
OR6C70__4	GGAAAGGACGAAACACCGAAGTTAAGACCTAAAATCAGGTTTTAGAGCTAGAAATAGCAA
OR6C70__5	GGAAAGGACGAAACACCGTGATGATGTAAGAGTAAGAAGTTTTAGAGCTAGAAATAGCAA
OR6C74__1	GGAAAGGACGAAACACCGCATGATGGTGGTGTAATGCAGTTTTAGAGCTAGAAATAGCAA
OR6C74__2	GGAAAGGACGAAACACCGCATGTCCTATGAGCGCTATGGTTTTAGAGCTAGAAATAGCAA
OR6C74__3	GGAAAGGACGAAACACCGTCTTGAGATGCAAATCCAGTGTTTTAGAGCTAGAAATAGCAA
OR6C74__4	GGAAAGGACGAAACACCGGCTTGCTGGTCTTTGCTTCAGTTTTAGAGCTAGAAATAGCAA
OR6C74__5	GGAAAGGACGAAACACCGAAATGGACACGACCACCATGGTTTTAGAGCTAGAAATAGCAA
OR6Q1__1	GGAAAGGACGAAACACCGCTTTATGTATGTCCAGACCAGTTTTAGAGCTAGAAATAGCAA
OR6Q1__2	GGAAAGGACGAAACACCGACATGGGTCTCCGTAGTCGGGTTTTAGAGCTAGAAATAGCAA
OR6Q1__3	GGAAAGGACGAAACACCGAGGTGAACAGGTACATGGTGGTTTTAGAGCTAGAAATAGCAA
OR6Q1__4	GGAAAGGACGAAACACCGGAGGAAACCTACCAGCCAACGTTTTAGAGCTAGAAATAGCAA
OR6Q1__5	GGAAAGGACGAAACACCGTCCGTCTGGCAGCTGCCTGTGTTTTAGAGCTAGAAATAGCAA
OR7A5__1	GGAAAGGACGAAACACCGGACCACAGTGTACATCACTGGTTTTAGAGCTAGAAATAGCAA
OR7A5__2	GGAAAGGACGAAACACCGATAGATAAAGGGGTTCAGCAGTTTTAGAGCTAGAAATAGCAA
OR7A5__3	GGAAAGGACGAAACACCGGAGGAATAAAGACATAAAGAGTTTTAGAGCTAGAAATAGCAA
OR7A5__4	GGAAAGGACGAAACACCGTGGACAGGAACAGCCCAAAGGTTTTAGAGCTAGAAATAGCAA
OR7A5__5	GGAAAGGACGAAACACCGTTGTTGTGGGGAACAATGAAGTTTTAGAGCTAGAAATAGCAA
OR8B4__1	GGAAAGGACGAAACACCGGCTGATGTTTGGTTCCTATGGTTTTAGAGCTAGAAATAGCAA
OR8B4__2	GGAAAGGACGAAACACCGCAGATAATGGTCAATGACGTGTTTTAGAGCTAGAAATAGCAA
OR8B4__3	GGAAAGGACGAAACACCGTTAGAAGAGCACTCTCTTCAGTTTTAGAGCTAGAAATAGCAA
OR8B4__4	GGAAAGGACGAAACACCGCCTAAGAATAGAAGGAAAAGGTTTTAGAGCTAGAAATAGCAA
OR8B4__5	GGAAAGGACGAAACACCGTTTCCTGGCTCTATGAACCAGTTTTAGAGCTAGAAATAGCAA
OR8D2__1	GGAAAGGACGAAACACCGTGGAATATATGTGGTCACAGGTTTTAGAGCTAGAAATAGCAA
OR8D2__2	GGAAAGGACGAAACACCGCTGTGACCACATATATTCCAGTTTTAGAGCTAGAAATAGCAA
OR8D2__3	GGAAAGGACGAAACACCGGGCTTTGGATTGCCCCTCAGGTTTTAGAGCTAGAAATAGCAA
OR8D2__4	GGAAAGGACGAAACACCGAGAATGACAACACTGACATGGTTTTAGAGCTAGAAATAGCAA
OR8D2__5	GGAAAGGACGAAACACCGTGAAGAAGATGACTAGGGGAGTTTTAGAGCTAGAAATAGCAA
OR8I2__1	GGAAAGGACGAAACACCGACTGATCACGTTAATCAGAAGTTTTAGAGCTAGAAATAGCAA
OR8I2__2	GGAAAGGACGAAACACCGGGTGATTTGCAAATCCAGAGGTTTTAGAGCTAGAAATAGCAA
OR8I2__3	GGAAAGGACGAAACACCGAAAAGATAGTTACAGCCATGGTTTTAGAGCTAGAAATAGCAA
OR8I2__4	GGAAAGGACGAAACACCGAAAGACTGACTTGTAATTCAGTTTTAGAGCTAGAAATAGCAA
OR8I2__5	GGAAAGGACGAAACACCGTGTAGGCCATTGATCCCAGAGTTTTAGAGCTAGAAATAGCAA
OR8K3__1	GGAAAGGACGAAACACCGTCTTGGTTATTCAACAACTGGTTTTAGAGCTAGAAATAGCAA
OR8K3__2	GGAAAGGACGAAACACCGGGAACAACACAATCTAACAAGTTTTAGAGCTAGAAATAGCAA
OR8K3__3	GGAAAGGACGAAACACCGCACAGTAATCATGTCACGAAGTTTTAGAGCTAGAAATAGCAA
OR8K3__4	GGAAAGGACGAAACACCGATGAATGTGCAATAGAGGTAGTTTTAGAGCTAGAAATAGCAA
OR8K3__5	GGAAAGGACGAAACACCGAACAAAGCAAAGGTAACAAAGTTTTAGAGCTAGAAATAGCAA
OR9A4__1	GGAAAGGACGAAACACCGCATCATCATGATTGTCTGTGGTTTTAGAGCTAGAAATAGCAA
OR9A4__2	GGAAAGGACGAAACACCGCTATGACTTTATCATTCCGGGTTTTAGAGCTAGAAATAGCAA
OR9A4__3	GGAAAGGACGAAACACCGACTCTGTTGTCCCCACAGCAGTTTTAGAGCTAGAAATAGCAA
OR9A4__4	GGAAAGGACGAAACACCGCATAGAGGCCCTTCGGGATGGTTTTAGAGCTAGAAATAGCAA
OR9A4__5	GGAAAGGACGAAACACCGCAAGAAGAGCTGGACAACACGTTTTAGAGCTAGAAATAGCAA
PAPOLA__1	GGAAAGGACGAAACACCGGCATTTCCTGAAGATCTAGGGTTTTAGAGCTAGAAATAGCAA
PAPOLA__2	GGAAAGGACGAAACACCGTGAAACGGACACATTGTACGGTTTTAGAGCTAGAAATAGCAA
PAPOLA__3	GGAAAGGACGAAACACCGTAAGATGGTACCTATCACTGGTTTTAGAGCTAGAAATAGCAA
PAPOLA__4	GGAAAGGACGAAACACCGCACTGTCCATAGACAAGTCGGTTTTAGAGCTAGAAATAGCAA
PAPOLA__5	GGAAAGGACGAAACACCGACTCTCTTCTTTATGAGGTGGTTTTAGAGCTAGAAATAGCAA
POLA1__1	GGAAAGGACGAAACACCGGCAACAGAAAGAACACTGCTGTTTTAGAGCTAGAAATAGCAA
POLA1__2	GGAAAGGACGAAACACCGTTAAATTCCTGAATGATGGAGTTTTAGAGCTAGAAATAGCAA
POLA1__3	GGAAAGGACGAAACACCGTCAACTTTACACCAACTGACGTTTTAGAGCTAGAAATAGCAA
POLA1__4	GGAAAGGACGAAACACCGGCCCAGCCTTACCAACTTTGGTTTTAGAGCTAGAAATAGCAA
POLA1__5	GGAAAGGACGAAACACCGTAATAGTCCAGGACGCTGATGTTTTAGAGCTAGAAATAGCAA
RPA1__1	GGAAAGGACGAAACACCGCGGTGTCGCACTTCTCACAGGTTTTAGAGCTAGAAATAGCAA
RPA1__2	GGAAAGGACGAAACACCGGGGCTTCACGTCCATCACAGGTTTTAGAGCTAGAAATAGCAA
RPA1__3	GGAAAGGACGAAACACCGGTACCTGGAGCAACTCCCGAGTTTTAGAGCTAGAAATAGCAA
RPA1__4	GGAAAGGACGAAACACCGCCAGAGGCCTATAAGCTTCGGTTTTAGAGCTAGAAATAGCAA
RPA1__5	GGAAAGGACGAAACACCGTCCATCTCTGATCTAAAGAGGTTTTAGAGCTAGAAATAGCAA
RPA2__1	GGAAAGGACGAAACACCGGCGGCTACACGCAGTCCCCGGTTTTAGAGCTAGAAATAGCAA
RPA2__2	GGAAAGGACGAAACACCGGATCACTTCCAGAATATGTGGTTTTAGAGCTAGAAATAGCAA
RPA2__3	GGAAAGGACGAAACACCGTCTTAATTCAGCCCTCAGCAGTTTTAGAGCTAGAAATAGCAA
RPA2__4	GGAAAGGACGAAACACCGCTTTAAGATCATGCCCCTGGGTTTTAGAGCTAGAAATAGCAA
RPA2__5	GGAAAGGACGAAACACCGGCATGATCTTAAAGGCTACCGTTTTAGAGCTAGAAATAGCAA
RRM1__1	GGAAAGGACGAAACACCGTATTGAAAGATCTTACCGAGGTTTTAGAGCTAGAAATAGCAA
RRM1__2	GGAAAGGACGAAACACCGATCACCATGAAAGTAATCCAGTTTTAGAGCTAGAAATAGCAA
RRM1__3	GGAAAGGACGAAACACCGATCTTTGTAGAGCATATACGGTTTTAGAGCTAGAAATAGCAA
RRM1__4	GGAAAGGACGAAACACCGGGATCTCTTCATGAAACGAGGTTTTAGAGCTAGAAATAGCAA
RRM1__5	GGAAAGGACGAAACACCGTTGAAAGATCTTACCGAGCGGTTTTAGAGCTAGAAATAGCAA
SMC2__1	GGAAAGGACGAAACACCGACTAGAACTGTAACTCTCGGGTTTTAGAGCTAGAAATAGCAA
SMC2__2	GGAAAGGACGAAACACCGGATTCAAGTCCTATGCTCAGGTTTTAGAGCTAGAAATAGCAA
SMC2__3	GGAAAGGACGAAACACCGATCAAAAGTGATTGACACAGGTTTTAGAGCTAGAAATAGCAA
SMC2__4	GGAAAGGACGAAACACCGTCCAAGGCAAAACCACCCAAGTTTTAGAGCTAGAAATAGCAA
SMC2__5	GGAAAGGACGAAACACCGCCTCATGGGACATTGAGTGGGTTTTAGAGCTAGAAATAGCAA
SUPT5H__1	GGAAAGGACGAAACACCGGCAGGGCAAGATCCTCAGCGGTTTTAGAGCTAGAAATAGCAA
SUPT5H__2	GGAAAGGACGAAACACCGGGTGAGCTCATCAACCTGCAGTTTTAGAGCTAGAAATAGCAA
SUPT5H__3	GGAAAGGACGAAACACCGAAGAAACTGGTGGAGAACGGGTTTTAGAGCTAGAAATAGCAA
SUPT5H__4	GGAAAGGACGAAACACCGCCATCTCTGTGGACCGTCAGGTTTTAGAGCTAGAAATAGCAA
SUPT5H__5	GGAAAGGACGAAACACCGAATGCTCAGTAGGACGCCCGGTTTTAGAGCTAGAAATAGCAA
SUPT6H__1	GGAAAGGACGAAACACCGCTACCGCTCTCCCAACACAGGTTTTAGAGCTAGAAATAGCAA
SUPT6H__2	GGAAAGGACGAAACACCGGGGCTCACGGGCAATCTGCAGTTTTAGAGCTAGAAATAGCAA
SUPT6H__3	GGAAAGGACGAAACACCGTCATGGACAGGAACAATGAGGTTTTAGAGCTAGAAATAGCAA
SUPT6H__4	GGAAAGGACGAAACACCGCACAATTCAGAAGATCAAAGGTTTTAGAGCTAGAAATAGCAA
SUPT6H__5	GGAAAGGACGAAACACCGGCTCACCTGGGTTTACCCCGGTTTTAGAGCTAGAAATAGCAA
TSG101__1	GGAAAGGACGAAACACCGTAGGGATGGCACAATCAGCGGTTTTAGAGCTAGAAATAGCAA
TSG101__2	GGAAAGGACGAAACACCGACTGAGATGGCGGATGAAGGGTTTTAGAGCTAGAAATAGCAA
TSG101__3	GGAAAGGACGAAACACCGGTAGGCTTAACAAAACAGATGTTTTAGAGCTAGAAATAGCAA
TSG101__4	GGAAAGGACGAAACACCGCCGAGCCTCTCTCATCTCTGGTTTTAGAGCTAGAAATAGCAA
TSG101__5	GGAAAGGACGAAACACCGGCTTATTCAGGTCATGATTGGTTTTAGAGCTAGAAATAGCAA
XAB2__1	GGAAAGGACGAAACACCGGAAACGCTCGTCGTTCACCAGTTTTAGAGCTAGAAATAGCAA
XAB2__2	GGAAAGGACGAAACACCGGGCACAGCAGGTCAACCCCGGTTTTAGAGCTAGAAATAGCAA
XAB2__3	GGAAAGGACGAAACACCGTGTGGACGCCATCATCCGCGGTTTTAGAGCTAGAAATAGCAA
XAB2__4	GGAAAGGACGAAACACCGGCAGGCCACGTACAACACGCGTTTTAGAGCTAGAAATAGCAA
XAB2__5	GGAAAGGACGAAACACCGTATGGGGTCACCCACACCCGGTTTTAGAGCTAGAAATAGCAA
XBP1__1	GGAAAGGACGAAACACCGTATTGACTCTTCAGATTCAGGTTTTAGAGCTAGAAATAGCAA
XBP1__2	GGAAAGGACGAAACACCGCAATACCGCCAGAATCCATGGTTTTAGAGCTAGAAATAGCAA
XBP1__3	GGAAAGGACGAAACACCGCCTCACGCACCTGAGCCCCGGTTTTAGAGCTAGAAATAGCAA
XBP1__4	GGAAAGGACGAAACACCGCCCTCCAGAACATCTCCCCAGTTTTAGAGCTAGAAATAGCAA
XBP1__5	GGAAAGGACGAAACACCGCCATGGGGAGATGTTCTGGAGTTTTAGAGCTAGAAATAGCAA
ZNF207__1	GGAAAGGACGAAACACCGCCAACTGGTGGATTACCGATGTTTTAGAGCTAGAAATAGCAA
ZNF207__2	GGAAAGGACGAAACACCGCAGTATGGTGGTCATCATCAGTTTTAGAGCTAGAAATAGCAA
ZNF207__3	GGAAAGGACGAAACACCGGGCATGCCTGGCATAACTGGGTTTTAGAGCTAGAAATAGCAA
ZNF207__4	GGAAAGGACGAAACACCGGGGCCTCCTCGACCTCCGATGTTTTAGAGCTAGAAATAGCAA
ZNF207__5	GGAAAGGACGAAACACCGTAGTACTGCAGCTAAACCAGGTTTTAGAGCTAGAAATAGCAA

## Sheet: GPP Web Portal (Doench et al.)
sgRNA	library	Sequence
AURKB_1	GPP Web Portal (Doench et al.)	GGAAAGGACGAAACACCGGCTCCTTGTAGAGCTCCCCGGTTTTAGAGCTAGAAATAGCAA
AURKB_2	GPP Web Portal (Doench et al.)	GGAAAGGACGAAACACCGTCAGGCATAACCCCTCGGAAGTTTTAGAGCTAGAAATAGCAA
AURKB_3	GPP Web Portal (Doench et al.)	GGAAAGGACGAAACACCGTCTAGAGTATGCCCCCCGCGGTTTTAGAGCTAGAAATAGCAA
AURKB_4	GPP Web Portal (Doench et al.)	GGAAAGGACGAAACACCGCCATCAGGCGACAGATTGAAGTTTTAGAGCTAGAAATAGCAA
AURKB_5	GPP Web Portal (Doench et al.)	GGAAAGGACGAAACACCGGGTCCGGGCCAACTCTCGGAGTTTTAGAGCTAGAAATAGCAA
BUB1B_1	GPP Web Portal (Doench et al.)	GGAAAGGACGAAACACCGAGTGAAGCTGTATTGCCACGGTTTTAGAGCTAGAAATAGCAA
BUB1B_2	GPP Web Portal (Doench et al.)	GGAAAGGACGAAACACCGACCTATCCCAAACATCCAGAGTTTTAGAGCTAGAAATAGCAA
BUB1B_3	GPP Web Portal (Doench et al.)	GGAAAGGACGAAACACCGAGTGAAACTGGGAAGCACAGGTTTTAGAGCTAGAAATAGCAA
BUB1B_4	GPP Web Portal (Doench et al.)	GGAAAGGACGAAACACCGCTAGCTCCAAGCCAGAACAGGTTTTAGAGCTAGAAATAGCAA
BUB1B_5	GPP Web Portal (Doench et al.)	GGAAAGGACGAAACACCGCGTTGAGCTAAAACTCGTGGGTTTTAGAGCTAGAAATAGCAA
CCNB3_1	GPP Web Portal (Doench et al.)	GGAAAGGACGAAACACCGTTTGCAGGAGAAAAGCACCAGTTTTAGAGCTAGAAATAGCAA
CCNB3_2	GPP Web Portal (Doench et al.)	GGAAAGGACGAAACACCGAGTAGTAGCCTCTACTACCGGTTTTAGAGCTAGAAATAGCAA
CCNB3_3	GPP Web Portal (Doench et al.)	GGAAAGGACGAAACACCGAGAAGATGTGTGCAAGTCAGGTTTTAGAGCTAGAAATAGCAA
CCNB3_4	GPP Web Portal (Doench et al.)	GGAAAGGACGAAACACCGTTTCTAAGCAGATAACCCCAGTTTTAGAGCTAGAAATAGCAA
CCNB3_5	GPP Web Portal (Doench et al.)	GGAAAGGACGAAACACCGGTAGAGGGCCAGGAGTAAGGGTTTTAGAGCTAGAAATAGCAA
CDC5L_1	GPP Web Portal (Doench et al.)	GGAAAGGACGAAACACCGCCTGCTCTCCAGATAAACAGGTTTTAGAGCTAGAAATAGCAA
CDC5L_2	GPP Web Portal (Doench et al.)	GGAAAGGACGAAACACCGGGGCGTATGGAGGAATACCGGTTTTAGAGCTAGAAATAGCAA
CDC5L_3	GPP Web Portal (Doench et al.)	GGAAAGGACGAAACACCGAGAAGTATCATAAAAACCAAGTTTTAGAGCTAGAAATAGCAA
CDC5L_4	GPP Web Portal (Doench et al.)	GGAAAGGACGAAACACCGAATTGCACGTCAAACTGCCGGTTTTAGAGCTAGAAATAGCAA
CDC5L_5	GPP Web Portal (Doench et al.)	GGAAAGGACGAAACACCGGGATGAAATTCTGAAAGCAGGTTTTAGAGCTAGAAATAGCAA
DDR2_1	GPP Web Portal (Doench et al.)	GGAAAGGACGAAACACCGGCACTCGCTGGATCTCTTGGGTTTTAGAGCTAGAAATAGCAA
DDR2_2	GPP Web Portal (Doench et al.)	GGAAAGGACGAAACACCGTGGCCTCCTGACATGCCCAGGTTTTAGAGCTAGAAATAGCAA
DDR2_3	GPP Web Portal (Doench et al.)	GGAAAGGACGAAACACCGCCTCATCACCTAGTGAACAAGTTTTAGAGCTAGAAATAGCAA
DDR2_4	GPP Web Portal (Doench et al.)	GGAAAGGACGAAACACCGCACCAGAGTGATAAAATGGAGTTTTAGAGCTAGAAATAGCAA
DDR2_5	GPP Web Portal (Doench et al.)	GGAAAGGACGAAACACCGGGAAAGGTACTTCATGCCAGGTTTTAGAGCTAGAAATAGCAA
GTF3C4_1	GPP Web Portal (Doench et al.)	GGAAAGGACGAAACACCGTTAAAAAGTTACAGAGTCCGGTTTTAGAGCTAGAAATAGCAA
GTF3C4_2	GPP Web Portal (Doench et al.)	GGAAAGGACGAAACACCGATAGGGTGTTCAACCCTGAGGTTTTAGAGCTAGAAATAGCAA
GTF3C4_3	GPP Web Portal (Doench et al.)	GGAAAGGACGAAACACCGTTGAGGAGACAGCTGTTGAGGTTTTAGAGCTAGAAATAGCAA
GTF3C4_4	GPP Web Portal (Doench et al.)	GGAAAGGACGAAACACCGGCTCCCGCCGAGTCACCATGGTTTTAGAGCTAGAAATAGCAA
GTF3C4_5	GPP Web Portal (Doench et al.)	GGAAAGGACGAAACACCGCCATTAGCATCGCAACCCATGTTTTAGAGCTAGAAATAGCAA
MCM2_1	GPP Web Portal (Doench et al.)	GGAAAGGACGAAACACCGTGAAGCTCTCCAGCATCACGGTTTTAGAGCTAGAAATAGCAA
MCM2_2	GPP Web Portal (Doench et al.)	GGAAAGGACGAAACACCGGGAGAGTCCAGGCAAAGTGGGTTTTAGAGCTAGAAATAGCAA
MCM2_3	GPP Web Portal (Doench et al.)	GGAAAGGACGAAACACCGGTTCTCAGAGAAAGTCAGCGGTTTTAGAGCTAGAAATAGCAA
MCM2_4	GPP Web Portal (Doench et al.)	GGAAAGGACGAAACACCGGTGTGTGGTGAGGGACACCGGTTTTAGAGCTAGAAATAGCAA
MCM2_5	GPP Web Portal (Doench et al.)	GGAAAGGACGAAACACCGCCTCCATGTTGACCTCAAAGGTTTTAGAGCTAGAAATAGCAA
NUP98_1	GPP Web Portal (Doench et al.)	GGAAAGGACGAAACACCGGGATTTGGAACAAATCCAGGGTTTTAGAGCTAGAAATAGCAA
NUP98_2	GPP Web Portal (Doench et al.)	GGAAAGGACGAAACACCGAGCTGAATACAGCCTCCACAGTTTTAGAGCTAGAAATAGCAA
NUP98_3	GPP Web Portal (Doench et al.)	GGAAAGGACGAAACACCGCCACTTCCTTCGTATCTGGAGTTTTAGAGCTAGAAATAGCAA
NUP98_4	GPP Web Portal (Doench et al.)	GGAAAGGACGAAACACCGTGTTGATGAGAATCACCAGCGTTTTAGAGCTAGAAATAGCAA
NUP98_5	GPP Web Portal (Doench et al.)	GGAAAGGACGAAACACCGAGAATTTGAATGTATTCACGGTTTTAGAGCTAGAAATAGCAA
OR10A4_1	GPP Web Portal (Doench et al.)	GGAAAGGACGAAACACCGAGACCAGTGCAATAACAGGAGTTTTAGAGCTAGAAATAGCAA
OR10A4_2	GPP Web Portal (Doench et al.)	GGAAAGGACGAAACACCGTGAAAACCCTGAGAACCAAGGTTTTAGAGCTAGAAATAGCAA
OR10A4_3	GPP Web Portal (Doench et al.)	GGAAAGGACGAAACACCGATTGGGGTCGGAAATACGTGGTTTTAGAGCTAGAAATAGCAA
OR10A4_4	GPP Web Portal (Doench et al.)	GGAAAGGACGAAACACCGGCATCCTGAAGATAGTGGAGGTTTTAGAGCTAGAAATAGCAA
OR10A4_5	GPP Web Portal (Doench et al.)	GGAAAGGACGAAACACCGGGTCACAGATGGCCACGTAGGTTTTAGAGCTAGAAATAGCAA
OR1C1_1	GPP Web Portal (Doench et al.)	GGAAAGGACGAAACACCGAGATAAGTCCATAAGATACGGTTTTAGAGCTAGAAATAGCAA
OR1C1_2	GPP Web Portal (Doench et al.)	GGAAAGGACGAAACACCGGTCGCTCTCAGGCATATGGGGTTTTAGAGCTAGAAATAGCAA
OR1C1_3	GPP Web Portal (Doench et al.)	GGAAAGGACGAAACACCGCTTCATATCCCTGTTCCTTAGTTTTAGAGCTAGAAATAGCAA
OR1C1_4	GPP Web Portal (Doench et al.)	GGAAAGGACGAAACACCGACAACACCACCACTGACAGGGTTTTAGAGCTAGAAATAGCAA
OR1C1_5	GPP Web Portal (Doench et al.)	GGAAAGGACGAAACACCGCTAGCTGGACACAAAGGCACGTTTTAGAGCTAGAAATAGCAA
OR1S1_1	GPP Web Portal (Doench et al.)	GGAAAGGACGAAACACCGTAGAGGTCCAGGGCATCAAAGTTTTAGAGCTAGAAATAGCAA
OR1S1_2	GPP Web Portal (Doench et al.)	GGAAAGGACGAAACACCGGGCAAGGAAGAGATACATGGGTTTTAGAGCTAGAAATAGCAA
OR1S1_3	GPP Web Portal (Doench et al.)	GGAAAGGACGAAACACCGTTTAGTTCCTTTCTTCAGATGTTTTAGAGCTAGAAATAGCAA
OR1S1_4	GPP Web Portal (Doench et al.)	GGAAAGGACGAAACACCGACAGTTGTATTACTGTTCTAGTTTTAGAGCTAGAAATAGCAA
OR1S1_5	GPP Web Portal (Doench et al.)	GGAAAGGACGAAACACCGAGTGTCCTCAGGGTGAGTGGGTTTTAGAGCTAGAAATAGCAA
OR4C15_1	GPP Web Portal (Doench et al.)	GGAAAGGACGAAACACCGGATTCTGTGAAAGTCCCAGGGTTTTAGAGCTAGAAATAGCAA
OR4C15_2	GPP Web Portal (Doench et al.)	GGAAAGGACGAAACACCGTAGGAGACACCAGAAGAGCAGTTTTAGAGCTAGAAATAGCAA
OR4C15_3	GPP Web Portal (Doench et al.)	GGAAAGGACGAAACACCGTGAGAACACACAGTTCTGAAGTTTTAGAGCTAGAAATAGCAA
OR4C15_4	GPP Web Portal (Doench et al.)	GGAAAGGACGAAACACCGATGACATTGGGGCCACAAAAGTTTTAGAGCTAGAAATAGCAA
OR4C15_5	GPP Web Portal (Doench et al.)	GGAAAGGACGAAACACCGATGATAGAAGAGTAATGCAAGTTTTAGAGCTAGAAATAGCAA
OR4P4_1	GPP Web Portal (Doench et al.)	GGAAAGGACGAAACACCGACAAAAATAATACAAAGCAGGTTTTAGAGCTAGAAATAGCAA
OR4P4_2	GPP Web Portal (Doench et al.)	GGAAAGGACGAAACACCGTATGCCTCCAAAAAAATGGGGTTTTAGAGCTAGAAATAGCAA
OR4P4_3	GPP Web Portal (Doench et al.)	GGAAAGGACGAAACACCGGCTTGCAAATGGCCACATAGGTTTTAGAGCTAGAAATAGCAA
OR4P4_4	GPP Web Portal (Doench et al.)	GGAAAGGACGAAACACCGATAATAATGGTGTAGTGCAGGTTTTAGAGCTAGAAATAGCAA
OR4P4_5	GPP Web Portal (Doench et al.)	GGAAAGGACGAAACACCGTAGAGATCTTCATTCTCACAGTTTTAGAGCTAGAAATAGCAA
OR4X2_1	GPP Web Portal (Doench et al.)	GGAAAGGACGAAACACCGGGTACTTTCTCCCAACCAGGGTTTTAGAGCTAGAAATAGCAA
OR4X2_2	GPP Web Portal (Doench et al.)	GGAAAGGACGAAACACCGTGAGAACCTGGAGCTCTGAAGTTTTAGAGCTAGAAATAGCAA
OR4X2_3	GPP Web Portal (Doench et al.)	GGAAAGGACGAAACACCGGCTGAGGAAGAAGTACATGGGTTTTAGAGCTAGAAATAGCAA
OR4X2_4	GPP Web Portal (Doench et al.)	GGAAAGGACGAAACACCGGATGGCCTATGACCACTATGGTTTTAGAGCTAGAAATAGCAA
OR4X2_5	GPP Web Portal (Doench et al.)	GGAAAGGACGAAACACCGGAGCAGGCAAGTTTGAGAAGGTTTTAGAGCTAGAAATAGCAA
OR52A1_1	GPP Web Portal (Doench et al.)	GGAAAGGACGAAACACCGTGGTTCATCCACACATTGCAGTTTTAGAGCTAGAAATAGCAA
OR52A1_2	GPP Web Portal (Doench et al.)	GGAAAGGACGAAACACCGAGAAGGAGAAGAAGGCAAGGGTTTTAGAGCTAGAAATAGCAA
OR52A1_3	GPP Web Portal (Doench et al.)	GGAAAGGACGAAACACCGATGCCTAAGAAAATGTACAAGTTTTAGAGCTAGAAATAGCAA
OR52A1_4	GPP Web Portal (Doench et al.)	GGAAAGGACGAAACACCGTATCTGAATGACAAGCTGGTGTTTTAGAGCTAGAAATAGCAA
OR52A1_5	GPP Web Portal (Doench et al.)	GGAAAGGACGAAACACCGTCTTCTCCTTCTTCACACATGTTTTAGAGCTAGAAATAGCAA
OR5H2_1	GPP Web Portal (Doench et al.)	GGAAAGGACGAAACACCGGTACAGGAAATCATAAACAGGTTTTAGAGCTAGAAATAGCAA
OR5H2_2	GPP Web Portal (Doench et al.)	GGAAAGGACGAAACACCGACCAAGAACACCAAGAACAGGTTTTAGAGCTAGAAATAGCAA
OR5H2_3	GPP Web Portal (Doench et al.)	GGAAAGGACGAAACACCGCATCTGCTTGTGGAGATGCAGTTTTAGAGCTAGAAATAGCAA
OR5H2_4	GPP Web Portal (Doench et al.)	GGAAAGGACGAAACACCGATAATCACTGGATATAGTAAGTTTTAGAGCTAGAAATAGCAA
OR5H2_5	GPP Web Portal (Doench et al.)	GGAAAGGACGAAACACCGGGACTTCATGAATTAAGGCAGTTTTAGAGCTAGAAATAGCAA
OR5H6_1	GPP Web Portal (Doench et al.)	GGAAAGGACGAAACACCGTTAGTCTTGTCATTTATAGGGTTTTAGAGCTAGAAATAGCAA
OR5H6_2	GPP Web Portal (Doench et al.)	GGAAAGGACGAAACACCGACATTGGGATATGAAGGTGAGTTTTAGAGCTAGAAATAGCAA
OR5H6_3	GPP Web Portal (Doench et al.)	GGAAAGGACGAAACACCGGCCCAGATATTTGAAGGTGAGTTTTAGAGCTAGAAATAGCAA
OR5H6_4	GPP Web Portal (Doench et al.)	GGAAAGGACGAAACACCGGATATATTACCAAGAATGCCGTTTTAGAGCTAGAAATAGCAA
OR5H6_5	GPP Web Portal (Doench et al.)	GGAAAGGACGAAACACCGTAGAAAAGAAGTCTATCAAAGTTTTAGAGCTAGAAATAGCAA
OR6C1_1	GPP Web Portal (Doench et al.)	GGAAAGGACGAAACACCGGATAGAGTGTCCTTGAGCAAGTTTTAGAGCTAGAAATAGCAA
OR6C1_2	GPP Web Portal (Doench et al.)	GGAAAGGACGAAACACCGTCTGAGGAAGAAATACATGGGTTTTAGAGCTAGAAATAGCAA
OR6C1_3	GPP Web Portal (Doench et al.)	GGAAAGGACGAAACACCGGCTTGCAGATGGCCACATAGGTTTTAGAGCTAGAAATAGCAA
OR6C1_4	GPP Web Portal (Doench et al.)	GGAAAGGACGAAACACCGATGATACTCAAGCAATGCAGGTTTTAGAGCTAGAAATAGCAA
OR6C1_5	GPP Web Portal (Doench et al.)	GGAAAGGACGAAACACCGCATAGGACATGGCAGCCAGAGTTTTAGAGCTAGAAATAGCAA
OR6C70_1	GPP Web Portal (Doench et al.)	GGAAAGGACGAAACACCGCCAGAAAAGAGAAATTACGGGTTTTAGAGCTAGAAATAGCAA
OR6C70_2	GPP Web Portal (Doench et al.)	GGAAAGGACGAAACACCGCATAGGACAGAGCAGCTAGAGTTTTAGAGCTAGAAATAGCAA
OR6C70_3	GPP Web Portal (Doench et al.)	GGAAAGGACGAAACACCGCTGGGAATCCAGCAGAATGAGTTTTAGAGCTAGAAATAGCAA
OR6C70_4	GPP Web Portal (Doench et al.)	GGAAAGGACGAAACACCGATGATGGACATATAACGCAAGTTTTAGAGCTAGAAATAGCAA
OR6C70_5	GPP Web Portal (Doench et al.)	GGAAAGGACGAAACACCGAATCATGTGAGAAGAGCAGGGTTTTAGAGCTAGAAATAGCAA
OR6C74_1	GPP Web Portal (Doench et al.)	GGAAAGGACGAAACACCGCTAAAAATGAGAAATTTCGGGTTTTAGAGCTAGAAATAGCAA
OR6C74_2	GPP Web Portal (Doench et al.)	GGAAAGGACGAAACACCGGGAGTGGCGGAAAAATTATTGTTTTAGAGCTAGAAATAGCAA
OR6C74_3	GPP Web Portal (Doench et al.)	GGAAAGGACGAAACACCGTTTCTCAGTGTATAAATAAAGTTTTAGAGCTAGAAATAGCAA
OR6C74_4	GPP Web Portal (Doench et al.)	GGAAAGGACGAAACACCGATGATGGTGGTGTAATGCAGGTTTTAGAGCTAGAAATAGCAA
OR6C74_5	GPP Web Portal (Doench et al.)	GGAAAGGACGAAACACCGCTTGAGATGCAAATCCAGTAGTTTTAGAGCTAGAAATAGCAA
OR6Q1_1	GPP Web Portal (Doench et al.)	GGAAAGGACGAAACACCGGGAAGAGTATGAAGAAGAGGGTTTTAGAGCTAGAAATAGCAA
OR6Q1_2	GPP Web Portal (Doench et al.)	GGAAAGGACGAAACACCGGAGCACGACAAGGCTAGCAAGTTTTAGAGCTAGAAATAGCAA
OR6Q1_3	GPP Web Portal (Doench et al.)	GGAAAGGACGAAACACCGTCCAGCGCTCAGCAGCTGAGGTTTTAGAGCTAGAAATAGCAA
OR6Q1_4	GPP Web Portal (Doench et al.)	GGAAAGGACGAAACACCGGCCAACAGGCAGCTGCCAGAGTTTTAGAGCTAGAAATAGCAA
OR6Q1_5	GPP Web Portal (Doench et al.)	GGAAAGGACGAAACACCGTAGATGAGAGGATTGAGCATGTTTTAGAGCTAGAAATAGCAA
OR7A5_1	GPP Web Portal (Doench et al.)	GGAAAGGACGAAACACCGCTAGAACCAGCAGTCCACAGGTTTTAGAGCTAGAAATAGCAA
OR7A5_2	GPP Web Portal (Doench et al.)	GGAAAGGACGAAACACCGATAATGACCATGTAGTGCAGGTTTTAGAGCTAGAAATAGCAA
OR7A5_3	GPP Web Portal (Doench et al.)	GGAAAGGACGAAACACCGGACCACAGTGTACATCACTGGTTTTAGAGCTAGAAATAGCAA
OR7A5_4	GPP Web Portal (Doench et al.)	GGAAAGGACGAAACACCGAGGAACAGCCCAAAGAGGAAGTTTTAGAGCTAGAAATAGCAA
OR7A5_5	GPP Web Portal (Doench et al.)	GGAAAGGACGAAACACCGACTTGAGTGTGAGTTGCGGGGTTTTAGAGCTAGAAATAGCAA
OR8B4_1	GPP Web Portal (Doench et al.)	GGAAAGGACGAAACACCGCTAAGAATAGAAGGAAAAGAGTTTTAGAGCTAGAAATAGCAA
OR8B4_2	GPP Web Portal (Doench et al.)	GGAAAGGACGAAACACCGGGTGCAGGAGAGCTGCAAGAGTTTTAGAGCTAGAAATAGCAA
OR8B4_3	GPP Web Portal (Doench et al.)	GGAAAGGACGAAACACCGCCTCTGCAGAAGGAATACAGGTTTTAGAGCTAGAAATAGCAA
OR8B4_4	GPP Web Portal (Doench et al.)	GGAAAGGACGAAACACCGTTTCCTGGCTCTATGAACCAGTTTTAGAGCTAGAAATAGCAA
OR8B4_5	GPP Web Portal (Doench et al.)	GGAAAGGACGAAACACCGGCTGTTCTGATAATCCCACAGTTTTAGAGCTAGAAATAGCAA
OR8D2_1	GPP Web Portal (Doench et al.)	GGAAAGGACGAAACACCGCATATATTCCAAGGAACAGGGTTTTAGAGCTAGAAATAGCAA
OR8D2_2	GPP Web Portal (Doench et al.)	GGAAAGGACGAAACACCGGCACTGAAGAAGATGACTAGGTTTTAGAGCTAGAAATAGCAA
OR8D2_3	GPP Web Portal (Doench et al.)	GGAAAGGACGAAACACCGAGCAAGACAGAGTCAATAAGGTTTTAGAGCTAGAAATAGCAA
OR8D2_4	GPP Web Portal (Doench et al.)	GGAAAGGACGAAACACCGTGGAATATATGTGGTCACAGGTTTTAGAGCTAGAAATAGCAA
OR8D2_5	GPP Web Portal (Doench et al.)	GGAAAGGACGAAACACCGTCCATAGTAGTGCTGGAAGGGTTTTAGAGCTAGAAATAGCAA
OR8I2_1	GPP Web Portal (Doench et al.)	GGAAAGGACGAAACACCGGGAGAGTGCTAAAAGAGCTGGTTTTAGAGCTAGAAATAGCAA
OR8I2_2	GPP Web Portal (Doench et al.)	GGAAAGGACGAAACACCGGGTGATTTGCAAATCCAGAGGTTTTAGAGCTAGAAATAGCAA
OR8I2_3	GPP Web Portal (Doench et al.)	GGAAAGGACGAAACACCGGCTCAGGAAAAAGTACATAGGTTTTAGAGCTAGAAATAGCAA
OR8I2_4	GPP Web Portal (Doench et al.)	GGAAAGGACGAAACACCGGTAGATGAGTGGATTCAGCAGTTTTAGAGCTAGAAATAGCAA
OR8I2_5	GPP Web Portal (Doench et al.)	GGAAAGGACGAAACACCGAAATCCAGAGAGGATGAAGAGTTTTAGAGCTAGAAATAGCAA
OR8K3_1	GPP Web Portal (Doench et al.)	GGAAAGGACGAAACACCGGGAACAACACAATCTAACAAGTTTTAGAGCTAGAAATAGCAA
OR8K3_2	GPP Web Portal (Doench et al.)	GGAAAGGACGAAACACCGATTCAACATGGGGATAACCAGTTTTAGAGCTAGAAATAGCAA
OR8K3_3	GPP Web Portal (Doench et al.)	GGAAAGGACGAAACACCGTGATTACTGTGTATAGCAGAGTTTTAGAGCTAGAAATAGCAA
OR8K3_4	GPP Web Portal (Doench et al.)	GGAAAGGACGAAACACCGTGTGTATTTGAACAAAGCAAGTTTTAGAGCTAGAAATAGCAA
OR8K3_5	GPP Web Portal (Doench et al.)	GGAAAGGACGAAACACCGGGTTACAGATGGCCACATAGGTTTTAGAGCTAGAAATAGCAA
OR9A4_1	GPP Web Portal (Doench et al.)	GGAAAGGACGAAACACCGGCAATCCCCAAAGCATCACGGTTTTAGAGCTAGAAATAGCAA
OR9A4_2	GPP Web Portal (Doench et al.)	GGAAAGGACGAAACACCGTATGACTTTATCATTCCGGAGTTTTAGAGCTAGAAATAGCAA
OR9A4_3	GPP Web Portal (Doench et al.)	GGAAAGGACGAAACACCGGGTTGTGACCAGGATCTCCAGTTTTAGAGCTAGAAATAGCAA
OR9A4_4	GPP Web Portal (Doench et al.)	GGAAAGGACGAAACACCGGCGTTTCACCCCATCCCGAAGTTTTAGAGCTAGAAATAGCAA
OR9A4_5	GPP Web Portal (Doench et al.)	GGAAAGGACGAAACACCGGATGTAGTTCTTCAGAGCCAGTTTTAGAGCTAGAAATAGCAA
PAPOLA_1	GPP Web Portal (Doench et al.)	GGAAAGGACGAAACACCGGCATTTCCTGAAGATCTAGGGTTTTAGAGCTAGAAATAGCAA
PAPOLA_2	GPP Web Portal (Doench et al.)	GGAAAGGACGAAACACCGACAATGTGTCCGTTTCAACAGTTTTAGAGCTAGAAATAGCAA
PAPOLA_3	GPP Web Portal (Doench et al.)	GGAAAGGACGAAACACCGTTTGCCTGTATGGGACCCAAGTTTTAGAGCTAGAAATAGCAA
PAPOLA_4	GPP Web Portal (Doench et al.)	GGAAAGGACGAAACACCGTCCTCTTCAAAAACCCCAAAGTTTTAGAGCTAGAAATAGCAA
PAPOLA_5	GPP Web Portal (Doench et al.)	GGAAAGGACGAAACACCGGAGCTGCCAGAACTGTTCAAGTTTTAGAGCTAGAAATAGCAA
POLA1_1	GPP Web Portal (Doench et al.)	GGAAAGGACGAAACACCGGTTGTGCCGTGAAATCCTAAGTTTTAGAGCTAGAAATAGCAA
POLA1_2	GPP Web Portal (Doench et al.)	GGAAAGGACGAAACACCGAGAGGAAGTGAAACAAGAGGGTTTTAGAGCTAGAAATAGCAA
POLA1_3	GPP Web Portal (Doench et al.)	GGAAAGGACGAAACACCGATGCTGTCCTCATTGCAACGGTTTTAGAGCTAGAAATAGCAA
POLA1_4	GPP Web Portal (Doench et al.)	GGAAAGGACGAAACACCGAGAGGCACAGAAAGTTACAGGTTTTAGAGCTAGAAATAGCAA
POLA1_5	GPP Web Portal (Doench et al.)	GGAAAGGACGAAACACCGGGTGACATACAAAGGAAGGGGTTTTAGAGCTAGAAATAGCAA
RPA1_1	GPP Web Portal (Doench et al.)	GGAAAGGACGAAACACCGACATCCGTCCCATTACTACGGTTTTAGAGCTAGAAATAGCAA
RPA1_2	GPP Web Portal (Doench et al.)	GGAAAGGACGAAACACCGGTACCTGGAGCAACTCCCGAGTTTTAGAGCTAGAAATAGCAA
RPA1_3	GPP Web Portal (Doench et al.)	GGAAAGGACGAAACACCGATGAGCAGTCGATAACGCGGGTTTTAGAGCTAGAAATAGCAA
RPA1_4	GPP Web Portal (Doench et al.)	GGAAAGGACGAAACACCGCGGTGTCGCACTTCTCACAGGTTTTAGAGCTAGAAATAGCAA
RPA1_5	GPP Web Portal (Doench et al.)	GGAAAGGACGAAACACCGTGAACACTCTGAAAGACGGAGTTTTAGAGCTAGAAATAGCAA
RPA2_1	GPP Web Portal (Doench et al.)	GGAAAGGACGAAACACCGAGGCTTGTCCAAGACCTGAAGTTTTAGAGCTAGAAATAGCAA
RPA2_2	GPP Web Portal (Doench et al.)	GGAAAGGACGAAACACCGTCTTAATTCAGCCCTCAGCAGTTTTAGAGCTAGAAATAGCAA
RPA2_3	GPP Web Portal (Doench et al.)	GGAAAGGACGAAACACCGTATGGCAGCTCCTCATACGGGTTTTAGAGCTAGAAATAGCAA
RPA2_4	GPP Web Portal (Doench et al.)	GGAAAGGACGAAACACCGATAGGTGCTCTCCCTGCTGAGTTTTAGAGCTAGAAATAGCAA
RPA2_5	GPP Web Portal (Doench et al.)	GGAAAGGACGAAACACCGGGGCGATCCAAAGCCCCCCGGTTTTAGAGCTAGAAATAGCAA
RRM1_1	GPP Web Portal (Doench et al.)	GGAAAGGACGAAACACCGATCTTTGTAGAGCATATACGGTTTTAGAGCTAGAAATAGCAA
RRM1_2	GPP Web Portal (Doench et al.)	GGAAAGGACGAAACACCGGGGCTTCTGCACTCTCAAAAGTTTTAGAGCTAGAAATAGCAA
RRM1_3	GPP Web Portal (Doench et al.)	GGAAAGGACGAAACACCGCCTACCTAGAAAGTTGTGGGGTTTTAGAGCTAGAAATAGCAA
RRM1_4	GPP Web Portal (Doench et al.)	GGAAAGGACGAAACACCGTATTGAAAGATCTTACCGAGGTTTTAGAGCTAGAAATAGCAA
RRM1_5	GPP Web Portal (Doench et al.)	GGAAAGGACGAAACACCGGCGATGCATGTGATCAAGCGGTTTTAGAGCTAGAAATAGCAA
SMC2_1	GPP Web Portal (Doench et al.)	GGAAAGGACGAAACACCGCCTGCATGATGAGAAAGTGAGTTTTAGAGCTAGAAATAGCAA
SMC2_2	GPP Web Portal (Doench et al.)	GGAAAGGACGAAACACCGGCTATGCTTGCACCACCAGAGTTTTAGAGCTAGAAATAGCAA
SMC2_3	GPP Web Portal (Doench et al.)	GGAAAGGACGAAACACCGACTAGAACTGTAACTCTCGGGTTTTAGAGCTAGAAATAGCAA
SMC2_4	GPP Web Portal (Doench et al.)	GGAAAGGACGAAACACCGTTATCCTTCAGAAAATAAAGGTTTTAGAGCTAGAAATAGCAA
SMC2_5	GPP Web Portal (Doench et al.)	GGAAAGGACGAAACACCGCATCAGCAAACATAAACGGGGTTTTAGAGCTAGAAATAGCAA
SUPT5H_1	GPP Web Portal (Doench et al.)	GGAAAGGACGAAACACCGGCAGGGCAAGATCCTCAGCGGTTTTAGAGCTAGAAATAGCAA
SUPT5H_2	GPP Web Portal (Doench et al.)	GGAAAGGACGAAACACCGTGATGTGACCAACTTCACCGGTTTTAGAGCTAGAAATAGCAA
SUPT5H_3	GPP Web Portal (Doench et al.)	GGAAAGGACGAAACACCGGCTGGGGGCTTAGATCACGGGTTTTAGAGCTAGAAATAGCAA
SUPT5H_4	GPP Web Portal (Doench et al.)	GGAAAGGACGAAACACCGGGTGTCTGTGAGCCGTACATGTTTTAGAGCTAGAAATAGCAA
SUPT5H_5	GPP Web Portal (Doench et al.)	GGAAAGGACGAAACACCGTGTAGGTAGACGAAGAGCGGGTTTTAGAGCTAGAAATAGCAA
SUPT6H_1	GPP Web Portal (Doench et al.)	GGAAAGGACGAAACACCGCTACTGGGATACCAGCCCCGGTTTTAGAGCTAGAAATAGCAA
SUPT6H_2	GPP Web Portal (Doench et al.)	GGAAAGGACGAAACACCGGGAATACGATGAATCAGCCGGTTTTAGAGCTAGAAATAGCAA
SUPT6H_3	GPP Web Portal (Doench et al.)	GGAAAGGACGAAACACCGGCTCACCTGGGTTTACCCCGGTTTTAGAGCTAGAAATAGCAA
SUPT6H_4	GPP Web Portal (Doench et al.)	GGAAAGGACGAAACACCGCTACCGCTCTCCCAACACAGGTTTTAGAGCTAGAAATAGCAA
SUPT6H_5	GPP Web Portal (Doench et al.)	GGAAAGGACGAAACACCGGCTGTGATTACCTAGACCGAGTTTTAGAGCTAGAAATAGCAA
TSG101_1	GPP Web Portal (Doench et al.)	GGAAAGGACGAAACACCGATAGGACGAGAGAAGACTGGGTTTTAGAGCTAGAAATAGCAA
TSG101_2	GPP Web Portal (Doench et al.)	GGAAAGGACGAAACACCGACAGAAGAAGACCTGAAAAAGTTTTAGAGCTAGAAATAGCAA
TSG101_3	GPP Web Portal (Doench et al.)	GGAAAGGACGAAACACCGGGTATCAGAGAAGTCAGTAGGTTTTAGAGCTAGAAATAGCAA
TSG101_4	GPP Web Portal (Doench et al.)	GGAAAGGACGAAACACCGCTATCCGCCATACCAGGCAAGTTTTAGAGCTAGAAATAGCAA
TSG101_5	GPP Web Portal (Doench et al.)	GGAAAGGACGAAACACCGGGATTGGGAGGGTATCCGGAGTTTTAGAGCTAGAAATAGCAA
XAB2_1	GPP Web Portal (Doench et al.)	GGAAAGGACGAAACACCGGATCATCAACACCTACACAGGTTTTAGAGCTAGAAATAGCAA
XAB2_2	GPP Web Portal (Doench et al.)	GGAAAGGACGAAACACCGTATGGGGTCACCCACACCCGGTTTTAGAGCTAGAAATAGCAA
XAB2_3	GPP Web Portal (Doench et al.)	GGAAAGGACGAAACACCGGCTGAGTCCTGAGAGTGCAGGTTTTAGAGCTAGAAATAGCAA
XAB2_4	GPP Web Portal (Doench et al.)	GGAAAGGACGAAACACCGCTTCAGGCTCCCAAACACTGGTTTTAGAGCTAGAAATAGCAA
XAB2_5	GPP Web Portal (Doench et al.)	GGAAAGGACGAAACACCGTGTGGACGCCATCATCCGCGGTTTTAGAGCTAGAAATAGCAA
XBP1_1	GPP Web Portal (Doench et al.)	GGAAAGGACGAAACACCGGCTTGGCTCTCTGTCTCAGAGTTTTAGAGCTAGAAATAGCAA
XBP1_2	GPP Web Portal (Doench et al.)	GGAAAGGACGAAACACCGCCATGGGGAGATGTTCTGGAGTTTTAGAGCTAGAAATAGCAA
XBP1_3	GPP Web Portal (Doench et al.)	GGAAAGGACGAAACACCGAGTCACTGTAAGCATCCAGTGTTTTAGAGCTAGAAATAGCAA

## Sheet: Edit-R (Dharmacon)
sgRNA	library	Sequence
AURKB_1	Edit-R (Dharmacon)	GGAAAGGACGAAACACCGCGCTCCAATGTCCAGCCCACGTTTTAGAGCTAGAAATAGCAA
AURKB_2	Edit-R (Dharmacon)	GGAAAGGACGAAACACCGTGCGCCAGTTACCTGTGGGCGTTTTAGAGCTAGAAATAGCAA
AURKB_3	Edit-R (Dharmacon)	GGAAAGGACGAAACACCGGGCACTTACGTTAAGATGTCGTTTTAGAGCTAGAAATAGCAA
AURKB_4	Edit-R (Dharmacon)	GGAAAGGACGAAACACCGGGGCACTTACGTTAAGATGTGTTTTAGAGCTAGAAATAGCAA
AURKB_5	Edit-R (Dharmacon)	GGAAAGGACGAAACACCGACAATTGATGACTTTGAGATGTTTTAGAGCTAGAAATAGCAA
BUB1B_1	Edit-R (Dharmacon)	GGAAAGGACGAAACACCGAGTGAAGCCATGTCCCTGGAGTTTTAGAGCTAGAAATAGCAA
BUB1B_2	Edit-R (Dharmacon)	GGAAAGGACGAAACACCGATGATCCGCCCTTGCCTTAAGTTTTAGAGCTAGAAATAGCAA
BUB1B_3	Edit-R (Dharmacon)	GGAAAGGACGAAACACCGCGGATCATGTCCACGCTTCAGTTTTAGAGCTAGAAATAGCAA
BUB1B_4	Edit-R (Dharmacon)	GGAAAGGACGAAACACCGGTCCACGCTTCAGGGAGCACGTTTTAGAGCTAGAAATAGCAA
BUB1B_5	Edit-R (Dharmacon)	GGAAAGGACGAAACACCGCTGCTGAAGAGTATTGTTACGTTTTAGAGCTAGAAATAGCAA
CCNB3_1	Edit-R (Dharmacon)	GGAAAGGACGAAACACCGAAGATGGAGATATCTTCGTTGTTTTAGAGCTAGAAATAGCAA
CCNB3_2	Edit-R (Dharmacon)	GGAAAGGACGAAACACCGGACCCATGAGACCCTGTACTGTTTTAGAGCTAGAAATAGCAA
CCNB3_3	Edit-R (Dharmacon)	GGAAAGGACGAAACACCGTGCCAAGTACAGGGTCTCATGTTTTAGAGCTAGAAATAGCAA
CCNB3_4	Edit-R (Dharmacon)	GGAAAGGACGAAACACCGCCAGCTTCACTGCCAAGTACGTTTTAGAGCTAGAAATAGCAA
CCNB3_5	Edit-R (Dharmacon)	GGAAAGGACGAAACACCGGTACTTGGCAGTGAAGCTGGGTTTTAGAGCTAGAAATAGCAA
CDC5L_1	Edit-R (Dharmacon)	GGAAAGGACGAAACACCGGATGCCTCGAATTATGATCAGTTTTAGAGCTAGAAATAGCAA
CDC5L_2	Edit-R (Dharmacon)	GGAAAGGACGAAACACCGATGCCTCGAATTATGATCAAGTTTTAGAGCTAGAAATAGCAA
CDC5L_3	Edit-R (Dharmacon)	GGAAAGGACGAAACACCGGGGCGTATGGAGGAATACCGGTTTTAGAGCTAGAAATAGCAA
CDC5L_4	Edit-R (Dharmacon)	GGAAAGGACGAAACACCGAAGCAGCGGTAATGAAATATGTTTTAGAGCTAGAAATAGCAA
CDC5L_5	Edit-R (Dharmacon)	GGAAAGGACGAAACACCGGTTTAATAGGTATGAATGGCGTTTTAGAGCTAGAAATAGCAA
DDR2_1	Edit-R (Dharmacon)	GGAAAGGACGAAACACCGAACAGCACCAAGAGCATTCTGTTTTAGAGCTAGAAATAGCAA
DDR2_2	Edit-R (Dharmacon)	GGAAAGGACGAAACACCGAACTCAAGATAGGCAGCAGCGTTTTAGAGCTAGAAATAGCAA
DDR2_3	Edit-R (Dharmacon)	GGAAAGGACGAAACACCGAGCTATATGCCGCTATCCTCGTTTTAGAGCTAGAAATAGCAA
DDR2_4	Edit-R (Dharmacon)	GGAAAGGACGAAACACCGGCTATATGCCGCTATCCTCTGTTTTAGAGCTAGAAATAGCAA
DDR2_5	Edit-R (Dharmacon)	GGAAAGGACGAAACACCGTGGCCTCCTGACATGCCCAGGTTTTAGAGCTAGAAATAGCAA
GTF3C4_1	Edit-R (Dharmacon)	GGAAAGGACGAAACACCGTGAACACGGCCGACCAGGCCGTTTTAGAGCTAGAAATAGCAA
GTF3C4_2	Edit-R (Dharmacon)	GGAAAGGACGAAACACCGGAACACGGCCGACCAGGCCCGTTTTAGAGCTAGAAATAGCAA
GTF3C4_3	Edit-R (Dharmacon)	GGAAAGGACGAAACACCGACGGCCGACCAGGCCCGGGTGTTTTAGAGCTAGAAATAGCAA
GTF3C4_4	Edit-R (Dharmacon)	GGAAAGGACGAAACACCGGACGACGGGCCTGCGCCGTCGTTTTAGAGCTAGAAATAGCAA
GTF3C4_5	Edit-R (Dharmacon)	GGAAAGGACGAAACACCGACGACGGGCCTGCGCCGTCTGTTTTAGAGCTAGAAATAGCAA
NUP98_1	Edit-R (Dharmacon)	GGAAAGGACGAAACACCGAAATCATTTGGAACACCCTTGTTTTAGAGCTAGAAATAGCAA
NUP98_2	Edit-R (Dharmacon)	GGAAAGGACGAAACACCGACTGGCTTTGGCACTACTAGGTTTTAGAGCTAGAAATAGCAA
NUP98_3	Edit-R (Dharmacon)	GGAAAGGACGAAACACCGGCTTTGGCACTACTAGTGGAGTTTTAGAGCTAGAAATAGCAA
NUP98_4	Edit-R (Dharmacon)	GGAAAGGACGAAACACCGGGTTCTAGCAACAATACTGGGTTTTAGAGCTAGAAATAGCAA
NUP98_5	Edit-R (Dharmacon)	GGAAAGGACGAAACACCGAGCTGGCTGGCTAAATGAACGTTTTAGAGCTAGAAATAGCAA
OR10A4_1	Edit-R (Dharmacon)	GGAAAGGACGAAACACCGCTATAGTGACCAGGATGATGGTTTTAGAGCTAGAAATAGCAA
OR10A4_2	Edit-R (Dharmacon)	GGAAAGGACGAAACACCGCTTGCACTACCCAGTCATCAGTTTTAGAGCTAGAAATAGCAA
OR10A4_3	Edit-R (Dharmacon)	GGAAAGGACGAAACACCGAATCCATGTGGTTTGCACAGGTTTTAGAGCTAGAAATAGCAA
OR10A4_4	Edit-R (Dharmacon)	GGAAAGGACGAAACACCGAAGAAGTGGTTCACCCTGTTGTTTTAGAGCTAGAAATAGCAA
OR10A4_5	Edit-R (Dharmacon)	GGAAAGGACGAAACACCGGCACAGACCAGTGCAATAACGTTTTAGAGCTAGAAATAGCAA
OR1C1_1	Edit-R (Dharmacon)	GGAAAGGACGAAACACCGTGTCAGGGAATTCGTCCTTCGTTTTAGAGCTAGAAATAGCAA
OR1C1_2	Edit-R (Dharmacon)	GGAAAGGACGAAACACCGGTCAGGGAATTCGTCCTTCTGTTTTAGAGCTAGAAATAGCAA
OR1C1_3	Edit-R (Dharmacon)	GGAAAGGACGAAACACCGTATGTATTTAGCCACCACCTGTTTTAGAGCTAGAAATAGCAA
OR1C1_4	Edit-R (Dharmacon)	GGAAAGGACGAAACACCGATGCTCATCATTGCGACGATGTTTTAGAGCTAGAAATAGCAA
OR1C1_5	Edit-R (Dharmacon)	GGAAAGGACGAAACACCGCAACAAAGGCCAAGTTACTAGTTTTAGAGCTAGAAATAGCAA
OR1S1_1	Edit-R (Dharmacon)	GGAAAGGACGAAACACCGATCGGCAGAAATATGCATCAGTTTTAGAGCTAGAAATAGCAA
OR1S1_2	Edit-R (Dharmacon)	GGAAAGGACGAAACACCGTGAATTATACAATTCTCATGGTTTTAGAGCTAGAAATAGCAA
OR1S1_3	Edit-R (Dharmacon)	GGAAAGGACGAAACACCGATACAATTCTCATGCGGCCCGTTTTAGAGCTAGAAATAGCAA
OR1S1_4	Edit-R (Dharmacon)	GGAAAGGACGAAACACCGATTCTCATGCGGCCCAGGTTGTTTTAGAGCTAGAAATAGCAA
OR2W5_1	Edit-R (Dharmacon)	GGAAAGGACGAAACACCGGATGAATGCCTGTAGGTAACGTTTTAGAGCTAGAAATAGCAA
OR2W5_2	Edit-R (Dharmacon)	GGAAAGGACGAAACACCGGCCGATCAGAAGAGCCCACCGTTTTAGAGCTAGAAATAGCAA
OR2W5_3	Edit-R (Dharmacon)	GGAAAGGACGAAACACCGCTCTTCTGATCGGCCTGGACGTTTTAGAGCTAGAAATAGCAA
OR2W5_4	Edit-R (Dharmacon)	GGAAAGGACGAAACACCGCATCACCTACCACGGCTGTGGTTTTAGAGCTAGAAATAGCAA
OR2W5_5	Edit-R (Dharmacon)	GGAAAGGACGAAACACCGACCGGCAGACGGCCACATAGGTTTTAGAGCTAGAAATAGCAA
OR4C15_1	Edit-R (Dharmacon)	GGAAAGGACGAAACACCGAGCACGCATCCAGGAAGGACGTTTTAGAGCTAGAAATAGCAA
OR4C15_2	Edit-R (Dharmacon)	GGAAAGGACGAAACACCGCAGATGAGAAGCACGCATCCGTTTTAGAGCTAGAAATAGCAA
OR4C15_3	Edit-R (Dharmacon)	GGAAAGGACGAAACACCGATTACTCTTCTATCATGAACGTTTTAGAGCTAGAAATAGCAA
OR4C15_4	Edit-R (Dharmacon)	GGAAAGGACGAAACACCGGTGTGACTTGTACCCGTTACGTTTTAGAGCTAGAAATAGCAA
OR4C15_5	Edit-R (Dharmacon)	GGAAAGGACGAAACACCGCACACAGTTCTGAAGGGCGCGTTTTAGAGCTAGAAATAGCAA
OR4P4_1	Edit-R (Dharmacon)	GGAAAGGACGAAACACCGAGCAAAGGTCGGAGAGTGAGGTTTTAGAGCTAGAAATAGCAA
OR4P4_2	Edit-R (Dharmacon)	GGAAAGGACGAAACACCGACTACACCATTATTATGAGCGTTTTAGAGCTAGAAATAGCAA
OR4P4_3	Edit-R (Dharmacon)	GGAAAGGACGAAACACCGAGTAGTGATCTATCTCATTTGTTTTAGAGCTAGAAATAGCAA
OR4P4_4	Edit-R (Dharmacon)	GGAAAGGACGAAACACCGCTCTTAGTCATTGCTAATTCGTTTTAGAGCTAGAAATAGCAA
OR4X2_1	Edit-R (Dharmacon)	GGAAAGGACGAAACACCGTCTGGTACTTTCTCCCAACCGTTTTAGAGCTAGAAATAGCAA
OR4X2_2	Edit-R (Dharmacon)	GGAAAGGACGAAACACCGAGCAAACCCTCTGCACCTCCGTTTTAGAGCTAGAAATAGCAA
OR4X2_3	Edit-R (Dharmacon)	GGAAAGGACGAAACACCGCTTGTACACAGCAATTGTGCGTTTTAGAGCTAGAAATAGCAA
OR4X2_4	Edit-R (Dharmacon)	GGAAAGGACGAAACACCGGGAGTAGCAGATCTCCATGAGTTTTAGAGCTAGAAATAGCAA
OR4X2_5	Edit-R (Dharmacon)	GGAAAGGACGAAACACCGAAGGAAAGTCATATCTTGGTGTTTTAGAGCTAGAAATAGCAA
OR52A1_1	Edit-R (Dharmacon)	GGAAAGGACGAAACACCGCCCTCTGTGTTGACACTAGTGTTTTAGAGCTAGAAATAGCAA
OR52A1_2	Edit-R (Dharmacon)	GGAAAGGACGAAACACCGCCTACTAGTGTCAACACAGAGTTTTAGAGCTAGAAATAGCAA
OR52A1_3	Edit-R (Dharmacon)	GGAAAGGACGAAACACCGCCTCTGTGTTGACACTAGTAGTTTTAGAGCTAGAAATAGCAA
OR52A1_4	Edit-R (Dharmacon)	GGAAAGGACGAAACACCGCCCTACTAGTGTCAACACAGGTTTTAGAGCTAGAAATAGCAA
OR52A1_5	Edit-R (Dharmacon)	GGAAAGGACGAAACACCGAGCATTATGCCAAAGATGCTGTTTTAGAGCTAGAAATAGCAA
OR5H2_1	Edit-R (Dharmacon)	GGAAAGGACGAAACACCGAGGGATGTCGAATGAGGACAGTTTTAGAGCTAGAAATAGCAA
OR5H2_2	Edit-R (Dharmacon)	GGAAAGGACGAAACACCGAGAAGGTTAATCTGAATATAGTTTTAGAGCTAGAAATAGCAA
OR5H2_3	Edit-R (Dharmacon)	GGAAAGGACGAAACACCGAGAAGTCTGTTAGAGGCGTAGTTTTAGAGCTAGAAATAGCAA
OR5H2_4	Edit-R (Dharmacon)	GGAAAGGACGAAACACCGAGACAGAGTCTATCATATCTGTTTTAGAGCTAGAAATAGCAA
OR5H6_1	Edit-R (Dharmacon)	GGAAAGGACGAAACACCGTAGCTGAATGCATAGTTCATGTTTTAGAGCTAGAAATAGCAA
OR6C1_1	Edit-R (Dharmacon)	GGAAAGGACGAAACACCGTGAGCATGTAGGTGATGAGCGTTTTAGAGCTAGAAATAGCAA
OR6C1_2	Edit-R (Dharmacon)	GGAAAGGACGAAACACCGCAGCAGGGTAATTGTGATAAGTTTTAGAGCTAGAAATAGCAA
OR6C1_3	Edit-R (Dharmacon)	GGAAAGGACGAAACACCGCGTCAGTATACCCAAGTTTCGTTTTAGAGCTAGAAATAGCAA
OR6C1_4	Edit-R (Dharmacon)	GGAAAGGACGAAACACCGGTCAGTATACCCAAGTTTCTGTTTTAGAGCTAGAAATAGCAA
OR6C1_5	Edit-R (Dharmacon)	GGAAAGGACGAAACACCGGAATTCCTTCTACTAGTCAGGTTTTAGAGCTAGAAATAGCAA
OR6C70_1	Edit-R (Dharmacon)	GGAAAGGACGAAACACCGTCCTAATCACCATTGTTACCGTTTTAGAGCTAGAAATAGCAA
OR6C70_2	Edit-R (Dharmacon)	GGAAAGGACGAAACACCGCTGAGATATGCAACCATTACGTTTTAGAGCTAGAAATAGCAA
OR6C70_3	Edit-R (Dharmacon)	GGAAAGGACGAAACACCGATGATGGACATATAACGCAAGTTTTAGAGCTAGAAATAGCAA
OR6C70_4	Edit-R (Dharmacon)	GGAAAGGACGAAACACCGGCAACTCTTTCATTCGCTGAGTTTTAGAGCTAGAAATAGCAA
OR6C70_5	Edit-R (Dharmacon)	GGAAAGGACGAAACACCGGAAAGAGTTGCTTTAAGCAAGTTTTAGAGCTAGAAATAGCAA
OR6C74_1	Edit-R (Dharmacon)	GGAAAGGACGAAACACCGTGCCATACTAACAAGAAATTGTTTTAGAGCTAGAAATAGCAA
OR6C74_2	Edit-R (Dharmacon)	GGAAAGGACGAAACACCGGTCTTTGCTTCATGGATGGCGTTTTAGAGCTAGAAATAGCAA
OR6C74_3	Edit-R (Dharmacon)	GGAAAGGACGAAACACCGTTTGACGCTCCTGGTTACACGTTTTAGAGCTAGAAATAGCAA
OR6C74_4	Edit-R (Dharmacon)	GGAAAGGACGAAACACCGTCACTAATACCAGTGTAACCGTTTTAGAGCTAGAAATAGCAA
OR6C74_5	Edit-R (Dharmacon)	GGAAAGGACGAAACACCGAAATGGACACGACCACCATGGTTTTAGAGCTAGAAATAGCAA
OR6Q1_1	Edit-R (Dharmacon)	GGAAAGGACGAAACACCGGGTAACTGAATTTGTCATGAGTTTTAGAGCTAGAAATAGCAA
OR6Q1_2	Edit-R (Dharmacon)	GGAAAGGACGAAACACCGAGGTGAACAGGTACATGGTGGTTTTAGAGCTAGAAATAGCAA
OR6Q1_3	Edit-R (Dharmacon)	GGAAAGGACGAAACACCGCACCAAGGTGAACAGGTACAGTTTTAGAGCTAGAAATAGCAA
OR6Q1_4	Edit-R (Dharmacon)	GGAAAGGACGAAACACCGAATACATGGGTCTCCGTAGTGTTTTAGAGCTAGAAATAGCAA
OR6Q1_5	Edit-R (Dharmacon)	GGAAAGGACGAAACACCGACTTGTCCTGCCTTGAAATCGTTTTAGAGCTAGAAATAGCAA
OR7A5_1	Edit-R (Dharmacon)	GGAAAGGACGAAACACCGCACTTCAATCAAATGGAACCGTTTTAGAGCTAGAAATAGCAA
OR7A5_2	Edit-R (Dharmacon)	GGAAAGGACGAAACACCGAAACTTCCTCCTGTCCGTGAGTTTTAGAGCTAGAAATAGCAA
OR8B4_1	Edit-R (Dharmacon)	GGAAAGGACGAAACACCGGATCTATGTGTTCACTGTGGGTTTTAGAGCTAGAAATAGCAA
OR8B4_2	Edit-R (Dharmacon)	GGAAAGGACGAAACACCGGTGCTATGTGTTGGTATCAAGTTTTAGAGCTAGAAATAGCAA
OR8B4_3	Edit-R (Dharmacon)	GGAAAGGACGAAACACCGTCCTATGTGGTAGGGTTTGCGTTTTAGAGCTAGAAATAGCAA
OR8B4_4	Edit-R (Dharmacon)	GGAAAGGACGAAACACCGCCTATGTGGTAGGGTTTGCTGTTTTAGAGCTAGAAATAGCAA
OR8B4_5	Edit-R (Dharmacon)	GGAAAGGACGAAACACCGCCCAGCAAACCCTACCACATGTTTTAGAGCTAGAAATAGCAA
OR8D2_1	Edit-R (Dharmacon)	GGAAAGGACGAAACACCGGGCGTTGTGTCAAGCCTGCCGTTTTAGAGCTAGAAATAGCAA
OR8D2_2	Edit-R (Dharmacon)	GGAAAGGACGAAACACCGGGCGACAGATAGCAACATAAGTTTTAGAGCTAGAAATAGCAA
OR8D2_3	Edit-R (Dharmacon)	GGAAAGGACGAAACACCGCATTATGGAACAGACCCTGTGTTTTAGAGCTAGAAATAGCAA
OR8D2_4	Edit-R (Dharmacon)	GGAAAGGACGAAACACCGGTATACCACAGCCATCATTAGTTTTAGAGCTAGAAATAGCAA
OR8D2_5	Edit-R (Dharmacon)	GGAAAGGACGAAACACCGGATGGCTGTGGTATACTCACGTTTTAGAGCTAGAAATAGCAA
OR8I2_1	Edit-R (Dharmacon)	GGAAAGGACGAAACACCGCTCCTCTACTGTAACACCTAGTTTTAGAGCTAGAAATAGCAA
OR8I2_2	Edit-R (Dharmacon)	GGAAAGGACGAAACACCGGTGTTGTGAGTGTTTCCTTCGTTTTAGAGCTAGAAATAGCAA
OR8I2_3	Edit-R (Dharmacon)	GGAAAGGACGAAACACCGCAAGCTCGCTGATATCTGTCGTTTTAGAGCTAGAAATAGCAA
OR8I2_4	Edit-R (Dharmacon)	GGAAAGGACGAAACACCGAAGCTCGCTGATATCTGTCTGTTTTAGAGCTAGAAATAGCAA
OR8I2_5	Edit-R (Dharmacon)	GGAAAGGACGAAACACCGGTCAGCGATGATGTGTTATCGTTTTAGAGCTAGAAATAGCAA
OR8K3_1	Edit-R (Dharmacon)	GGAAAGGACGAAACACCGTAGATTGTGTTGTTCCATCCGTTTTAGAGCTAGAAATAGCAA
OR8K3_2	Edit-R (Dharmacon)	GGAAAGGACGAAACACCGACACAGTAATCATGTCACGAGTTTTAGAGCTAGAAATAGCAA
OR8K3_3	Edit-R (Dharmacon)	GGAAAGGACGAAACACCGCACAGTAATCATGTCACGAAGTTTTAGAGCTAGAAATAGCAA
OR8K3_4	Edit-R (Dharmacon)	GGAAAGGACGAAACACCGCATGTCACGAAGGGTATGTCGTTTTAGAGCTAGAAATAGCAA
OR8K3_5	Edit-R (Dharmacon)	GGAAAGGACGAAACACCGACGAAGGGTATGTCAGGTGCGTTTTAGAGCTAGAAATAGCAA
OR9A4_1	Edit-R (Dharmacon)	GGAAAGGACGAAACACCGGATGTAGTTCTTCAGAGCCAGTTTTAGAGCTAGAAATAGCAA
OR9A4_2	Edit-R (Dharmacon)	GGAAAGGACGAAACACCGCAAGAAGAGCTGGACAACACGTTTTAGAGCTAGAAATAGCAA
OR9A4_3	Edit-R (Dharmacon)	GGAAAGGACGAAACACCGACAACAGAGTTCGCATTACTGTTTTAGAGCTAGAAATAGCAA
OR9A4_4	Edit-R (Dharmacon)	GGAAAGGACGAAACACCGGTTCGCATTACTTGGAGCAAGTTTTAGAGCTAGAAATAGCAA
OR9A4_5	Edit-R (Dharmacon)	GGAAAGGACGAAACACCGAGCTGAAACATGACATAGACGTTTTAGAGCTAGAAATAGCAA
POLA1_1	Edit-R (Dharmacon)	GGAAAGGACGAAACACCGGGGACCATGGCACCTGTGCAGTTTTAGAGCTAGAAATAGCAA
POLA1_2	Edit-R (Dharmacon)	GGAAAGGACGAAACACCGTCACAGTCGTCGCCGTGCACGTTTTAGAGCTAGAAATAGCAA
POLA1_3	Edit-R (Dharmacon)	GGAAAGGACGAAACACCGACTTGTATAATGGTAGGTCGGTTTTAGAGCTAGAAATAGCAA
POLA1_4	Edit-R (Dharmacon)	GGAAAGGACGAAACACCGTGGTAGGTCGAGGACTTCACGTTTTAGAGCTAGAAATAGCAA
POLA1_5	Edit-R (Dharmacon)	GGAAAGGACGAAACACCGTGAAGAACAGTATTCGAAGCGTTTTAGAGCTAGAAATAGCAA
RPA1_1	Edit-R (Dharmacon)	GGAAAGGACGAAACACCGCTTGGCGGTGGAGCCATGGTGTTTTAGAGCTAGAAATAGCAA
RPA1_2	Edit-R (Dharmacon)	GGAAAGGACGAAACACCGATGGTCGGCCAACTGAGCGAGTTTTAGAGCTAGAAATAGCAA
RPA1_3	Edit-R (Dharmacon)	GGAAAGGACGAAACACCGCTTACGATGACTTGGAGGATGTTTTAGAGCTAGAAATAGCAA
RPA1_4	Edit-R (Dharmacon)	GGAAAGGACGAAACACCGAGGTACTTACGATGACTTGGGTTTTAGAGCTAGAAATAGCAA
RPA1_5	Edit-R (Dharmacon)	GGAAAGGACGAAACACCGCGCAGGTACTTACGATGACTGTTTTAGAGCTAGAAATAGCAA
RPA2_1	Edit-R (Dharmacon)	GGAAAGGACGAAACACCGCACCCATGGACGTTCGCCAGGTTTTAGAGCTAGAAATAGCAA
RPA2_2	Edit-R (Dharmacon)	GGAAAGGACGAAACACCGACCCATGGACGTTCGCCAGTGTTTTAGAGCTAGAAATAGCAA
RPA2_3	Edit-R (Dharmacon)	GGAAAGGACGAAACACCGAAGGCTTGTCCAAGACCTGAGTTTTAGAGCTAGAAATAGCAA
RPA2_4	Edit-R (Dharmacon)	GGAAAGGACGAAACACCGACCTGAAGGGTTGAACTTTCGTTTTAGAGCTAGAAATAGCAA
RRM1_1	Edit-R (Dharmacon)	GGAAAGGACGAAACACCGGCGATGCATGTGATCAAGCGGTTTTAGAGCTAGAAATAGCAA
RRM1_2	Edit-R (Dharmacon)	GGAAAGGACGAAACACCGCAAACATGACTCGTTCTTGGGTTTTAGAGCTAGAAATAGCAA
RRM1_3	Edit-R (Dharmacon)	GGAAAGGACGAAACACCGTGTCAAACATGACTCGTTCTGTTTTAGAGCTAGAAATAGCAA
RRM1_4	Edit-R (Dharmacon)	GGAAAGGACGAAACACCGCGAATCCAGAAGCTTTGTTAGTTTTAGAGCTAGAAATAGCAA
RRM1_5	Edit-R (Dharmacon)	GGAAAGGACGAAACACCGTGAGTCCATAACAAAGCTTCGTTTTAGAGCTAGAAATAGCAA
SMC2_1	Edit-R (Dharmacon)	GGAAAGGACGAAACACCGGATTCAAGTCCTATGCTCAGGTTTTAGAGCTAGAAATAGCAA
SMC2_2	Edit-R (Dharmacon)	GGAAAGGACGAAACACCGGCTCAGAGGACCGAAGTCAAGTTTTAGAGCTAGAAATAGCAA
SMC2_3	Edit-R (Dharmacon)	GGAAAGGACGAAACACCGGCAGATGGAGTCCAATATGTGTTTTAGAGCTAGAAATAGCAA
SMC2_4	Edit-R (Dharmacon)	GGAAAGGACGAAACACCGACACTTTACCTGAGACAGGTGTTTTAGAGCTAGAAATAGCAA
SMC2_5	Edit-R (Dharmacon)	GGAAAGGACGAAACACCGATCCTGTACTCTGGTGTTGTGTTTTAGAGCTAGAAATAGCAA
SUPT5H_1	Edit-R (Dharmacon)	GGAAAGGACGAAACACCGGCGGAAGATGTCGGACAGCGGTTTTAGAGCTAGAAATAGCAA
SUPT5H_2	Edit-R (Dharmacon)	GGAAAGGACGAAACACCGCGAGCGCAGCAGTGACGGCGGTTTTAGAGCTAGAAATAGCAA
SUPT5H_3	Edit-R (Dharmacon)	GGAAAGGACGAAACACCGCAGTGACGGCGAGGAGGCCGGTTTTAGAGCTAGAAATAGCAA
SUPT5H_4	Edit-R (Dharmacon)	GGAAAGGACGAAACACCGCCCTGTAGGTAGACGAAGAGGTTTTAGAGCTAGAAATAGCAA
SUPT5H_5	Edit-R (Dharmacon)	GGAAAGGACGAAACACCGGCCGCTCTTCGTCTACCTACGTTTTAGAGCTAGAAATAGCAA
SUPT6H_1	Edit-R (Dharmacon)	GGAAAGGACGAAACACCGCCGAGTCACCAAGAAATTTGGTTTTAGAGCTAGAAATAGCAA
SUPT6H_2	Edit-R (Dharmacon)	GGAAAGGACGAAACACCGCACCCAAATTCTCCTCAATGGTTTTAGAGCTAGAAATAGCAA
SUPT6H_3	Edit-R (Dharmacon)	GGAAAGGACGAAACACCGCGGAAGAAATCTTCCAGGATGTTTTAGAGCTAGAAATAGCAA
SUPT6H_4	Edit-R (Dharmacon)	GGAAAGGACGAAACACCGAGATATTGACGACTTCATTGGTTTTAGAGCTAGAAATAGCAA
SUPT6H_5	Edit-R (Dharmacon)	GGAAAGGACGAAACACCGACTCACGCGTCTGTGTATCCGTTTTAGAGCTAGAAATAGCAA
TSG101_1	Edit-R (Dharmacon)	GGAAAGGACGAAACACCGGGCGGCCGTCATGGCGGTGTGTTTTAGAGCTAGAAATAGCAA
TSG101_2	Edit-R (Dharmacon)	GGAAAGGACGAAACACCGAGCGCGTCGCAGCCTCACCTGTTTTAGAGCTAGAAATAGCAA
TSG101_3	Edit-R (Dharmacon)	GGAAAGGACGAAACACCGAGGGAACTAATGAACCTCACGTTTTAGAGCTAGAAATAGCAA
TSG101_4	Edit-R (Dharmacon)	GGAAAGGACGAAACACCGACAATCCCTGTGCCTTATAGGTTTTAGAGCTAGAAATAGCAA
TSG101_5	Edit-R (Dharmacon)	GGAAAGGACGAAACACCGATTTACCTCTATAAGGCACAGTTTTAGAGCTAGAAATAGCAA
XAB2_1	Edit-R (Dharmacon)	GGAAAGGACGAAACACCGTGGTGATGGCGCGACTCTCGGTTTTAGAGCTAGAAATAGCAA
XAB2_2	Edit-R (Dharmacon)	GGAAAGGACGAAACACCGGAAGACAAGGTCCGGCCGCTGTTTTAGAGCTAGAAATAGCAA
XAB2_3	Edit-R (Dharmacon)	GGAAAGGACGAAACACCGGGACTCACGAAGACAAGGTCGTTTTAGAGCTAGAAATAGCAA
XAB2_4	Edit-R (Dharmacon)	GGAAAGGACGAAACACCGTCTGTGGACTCACGAAGACAGTTTTAGAGCTAGAAATAGCAA
XAB2_5	Edit-R (Dharmacon)	GGAAAGGACGAAACACCGCGCATGATTTCCTCCTCATAGTTTTAGAGCTAGAAATAGCAA
XBP1_1	Edit-R (Dharmacon)	GGAAAGGACGAAACACCGTGCGTAGTCTGGAGCTATGGGTTTTAGAGCTAGAAATAGCAA
XBP1_2	Edit-R (Dharmacon)	GGAAAGGACGAAACACCGGTAGTCTGGAGCTATGGTGGGTTTTAGAGCTAGAAATAGCAA
XBP1_3	Edit-R (Dharmacon)	GGAAAGGACGAAACACCGCCCGACAGAAGCAGAACTTTGTTTTAGAGCTAGAAATAGCAA
XBP1_4	Edit-R (Dharmacon)	GGAAAGGACGAAACACCGGCGCTGTCGCTTGCGCGCCTGTTTTAGAGCTAGAAATAGCAA
XBP1_5	Edit-R (Dharmacon)	GGAAAGGACGAAACACCGGGCGCTGTCGCTTGCGCGCCGTTTTAGAGCTAGAAATAGCAA
ZNF207_1	Edit-R (Dharmacon)	GGAAAGGACGAAACACCGGGAACACCTGGCATTAATGGGTTTTAGAGCTAGAAATAGCAA
ZNF207_2	Edit-R (Dharmacon)	GGAAAGGACGAAACACCGTTATGCCAGGCATGCCACCTGTTTTAGAGCTAGAAATAGCAA
ZNF207_3	Edit-R (Dharmacon)	GGAAAGGACGAAACACCGGCCTGTGCTTGAGTCATTGGGTTTTAGAGCTAGAAATAGCAA
ZNF207_4	Edit-R (Dharmacon)	GGAAAGGACGAAACACCGGCTTAGTAACTGGAGGCTGTGTTTTAGAGCTAGAAATAGCAA
ZNF207_5	Edit-R (Dharmacon)	GGAAAGGACGAAACACCGCACCTTACCTGTCCAGCACTGTTTTAGAGCTAGAAATAGCAA

## Sheet: sgRNAScorer (Chari et al.)
sgRNA	library	Sequence
AURKB_1	sgRNAScorer (Chari et al.)	GGAAAGGACGAAACACCGTCTAGAGTATGCCCCCCGCGGTTTTAGAGCTAGAAATAGCAA
AURKB_1	sgRNAScorer (Chari et al.)	GGAAAGGACGAAACACCGTCTAGAGTATGCCCCCCGCGGTTTTAGAGCTAGAAATAGCAA
AURKB_2	sgRNAScorer (Chari et al.)	GGAAAGGACGAAACACCGGGTCCGGGCCAACTCTCGGAGTTTTAGAGCTAGAAATAGCAA
AURKB_2	sgRNAScorer (Chari et al.)	GGAAAGGACGAAACACCGGGTCCGGGCCAACTCTCGGAGTTTTAGAGCTAGAAATAGCAA
AURKB_3	sgRNAScorer (Chari et al.)	GGAAAGGACGAAACACCGGGACATTGGAGCGGCTCATGGTTTTAGAGCTAGAAATAGCAA
AURKB_3	sgRNAScorer (Chari et al.)	GGAAAGGACGAAACACCGGGACATTGGAGCGGCTCATGGTTTTAGAGCTAGAAATAGCAA
AURKB_4	sgRNAScorer (Chari et al.)	GGAAAGGACGAAACACCGACCATCAGGCGACAGATTGAGTTTTAGAGCTAGAAATAGCAA
AURKB_4	sgRNAScorer (Chari et al.)	GGAAAGGACGAAACACCGACCATCAGGCGACAGATTGAGTTTTAGAGCTAGAAATAGCAA
AURKB_5	sgRNAScorer (Chari et al.)	GGAAAGGACGAAACACCGGAGAGTTGGCCCGGACCCAAGTTTTAGAGCTAGAAATAGCAA
AURKB_5	sgRNAScorer (Chari et al.)	GGAAAGGACGAAACACCGGAGAGTTGGCCCGGACCCAAGTTTTAGAGCTAGAAATAGCAA
BUB1B_1	sgRNAScorer (Chari et al.)	GGAAAGGACGAAACACCGTCAAATTTAACGGTCCCGCGGTTTTAGAGCTAGAAATAGCAA
BUB1B_1	sgRNAScorer (Chari et al.)	GGAAAGGACGAAACACCGTCAAATTTAACGGTCCCGCGGTTTTAGAGCTAGAAATAGCAA
BUB1B_2	sgRNAScorer (Chari et al.)	GGAAAGGACGAAACACCGGCTCCAATCATCCGTGTAGGGTTTTAGAGCTAGAAATAGCAA
BUB1B_2	sgRNAScorer (Chari et al.)	GGAAAGGACGAAACACCGGCTCCAATCATCCGTGTAGGGTTTTAGAGCTAGAAATAGCAA
BUB1B_3	sgRNAScorer (Chari et al.)	GGAAAGGACGAAACACCGGCGTGGCCACGTCGACCGCGGTTTTAGAGCTAGAAATAGCAA
BUB1B_3	sgRNAScorer (Chari et al.)	GGAAAGGACGAAACACCGGCGTGGCCACGTCGACCGCGGTTTTAGAGCTAGAAATAGCAA
BUB1B_4	sgRNAScorer (Chari et al.)	GGAAAGGACGAAACACCGTCGTTGAGCTAAAACTCGTGGTTTTAGAGCTAGAAATAGCAA
BUB1B_4	sgRNAScorer (Chari et al.)	GGAAAGGACGAAACACCGTCGTTGAGCTAAAACTCGTGGTTTTAGAGCTAGAAATAGCAA
BUB1B_5	sgRNAScorer (Chari et al.)	GGAAAGGACGAAACACCGAGTGAAGCTGTATTGCCACGGTTTTAGAGCTAGAAATAGCAA
BUB1B_5	sgRNAScorer (Chari et al.)	GGAAAGGACGAAACACCGAGTGAAGCTGTATTGCCACGGTTTTAGAGCTAGAAATAGCAA
CCNB3_1	sgRNAScorer (Chari et al.)	GGAAAGGACGAAACACCGAATGCTGGGATACCCCTCCAGTTTTAGAGCTAGAAATAGCAA
CCNB3_1	sgRNAScorer (Chari et al.)	GGAAAGGACGAAACACCGAATGCTGGGATACCCCTCCAGTTTTAGAGCTAGAAATAGCAA
CCNB3_2	sgRNAScorer (Chari et al.)	GGAAAGGACGAAACACCGGGAGCACAACTCACCTCGTGGTTTTAGAGCTAGAAATAGCAA
CCNB3_2	sgRNAScorer (Chari et al.)	GGAAAGGACGAAACACCGGGAGCACAACTCACCTCGTGGTTTTAGAGCTAGAAATAGCAA
CCNB3_3	sgRNAScorer (Chari et al.)	GGAAAGGACGAAACACCGTGATAATTATCAGCGATCTGGTTTTAGAGCTAGAAATAGCAA
CCNB3_3	sgRNAScorer (Chari et al.)	GGAAAGGACGAAACACCGTGATAATTATCAGCGATCTGGTTTTAGAGCTAGAAATAGCAA
CCNB3_4	sgRNAScorer (Chari et al.)	GGAAAGGACGAAACACCGCAAATCTGGTACCATCAATGGTTTTAGAGCTAGAAATAGCAA
CCNB3_4	sgRNAScorer (Chari et al.)	GGAAAGGACGAAACACCGCAAATCTGGTACCATCAATGGTTTTAGAGCTAGAAATAGCAA
CCNB3_5	sgRNAScorer (Chari et al.)	GGAAAGGACGAAACACCGAGAGAAGGCTACCACTGAGGGTTTTAGAGCTAGAAATAGCAA
CCNB3_5	sgRNAScorer (Chari et al.)	GGAAAGGACGAAACACCGAGAGAAGGCTACCACTGAGGGTTTTAGAGCTAGAAATAGCAA
CDC5L_1	sgRNAScorer (Chari et al.)	GGAAAGGACGAAACACCGGTTACCAGTCTCGTGCTATGGTTTTAGAGCTAGAAATAGCAA
CDC5L_1	sgRNAScorer (Chari et al.)	GGAAAGGACGAAACACCGGTTACCAGTCTCGTGCTATGGTTTTAGAGCTAGAAATAGCAA
CDC5L_2	sgRNAScorer (Chari et al.)	GGAAAGGACGAAACACCGAGATCTGCGCAAGCGCAAGGGTTTTAGAGCTAGAAATAGCAA
CDC5L_2	sgRNAScorer (Chari et al.)	GGAAAGGACGAAACACCGAGATCTGCGCAAGCGCAAGGGTTTTAGAGCTAGAAATAGCAA
CDC5L_3	sgRNAScorer (Chari et al.)	GGAAAGGACGAAACACCGGCCTCGAATTATGATCAAGGGTTTTAGAGCTAGAAATAGCAA
CDC5L_3	sgRNAScorer (Chari et al.)	GGAAAGGACGAAACACCGGCCTCGAATTATGATCAAGGGTTTTAGAGCTAGAAATAGCAA
CDC5L_4	sgRNAScorer (Chari et al.)	GGAAAGGACGAAACACCGAAGCAGAAGGTCGCGCTTGGGTTTTAGAGCTAGAAATAGCAA
CDC5L_4	sgRNAScorer (Chari et al.)	GGAAAGGACGAAACACCGAAGCAGAAGGTCGCGCTTGGGTTTTAGAGCTAGAAATAGCAA
CDC5L_5	sgRNAScorer (Chari et al.)	GGAAAGGACGAAACACCGTCTACCAGAAAATGCCGAGAGTTTTAGAGCTAGAAATAGCAA
CDC5L_5	sgRNAScorer (Chari et al.)	GGAAAGGACGAAACACCGTCTACCAGAAAATGCCGAGAGTTTTAGAGCTAGAAATAGCAA
DDR2_1	sgRNAScorer (Chari et al.)	GGAAAGGACGAAACACCGGGGCTCCTTCACCAGCAAAGGTTTTAGAGCTAGAAATAGCAA
DDR2_1	sgRNAScorer (Chari et al.)	GGAAAGGACGAAACACCGGGGCTCCTTCACCAGCAAAGGTTTTAGAGCTAGAAATAGCAA
DDR2_2	sgRNAScorer (Chari et al.)	GGAAAGGACGAAACACCGAGTCATAGCCGGGCCACACGGTTTTAGAGCTAGAAATAGCAA
DDR2_2	sgRNAScorer (Chari et al.)	GGAAAGGACGAAACACCGAGTCATAGCCGGGCCACACGGTTTTAGAGCTAGAAATAGCAA
DDR2_3	sgRNAScorer (Chari et al.)	GGAAAGGACGAAACACCGCCTCATCACCTAGTGAACAAGTTTTAGAGCTAGAAATAGCAA
DDR2_3	sgRNAScorer (Chari et al.)	GGAAAGGACGAAACACCGCCTCATCACCTAGTGAACAAGTTTTAGAGCTAGAAATAGCAA
DDR2_4	sgRNAScorer (Chari et al.)	GGAAAGGACGAAACACCGGGGCTAGGCCAATTGACCGAGTTTTAGAGCTAGAAATAGCAA
DDR2_4	sgRNAScorer (Chari et al.)	GGAAAGGACGAAACACCGGGGCTAGGCCAATTGACCGAGTTTTAGAGCTAGAAATAGCAA
DDR2_5	sgRNAScorer (Chari et al.)	GGAAAGGACGAAACACCGGGTGACTATTACCGGATCCAGTTTTAGAGCTAGAAATAGCAA
DDR2_5	sgRNAScorer (Chari et al.)	GGAAAGGACGAAACACCGGGTGACTATTACCGGATCCAGTTTTAGAGCTAGAAATAGCAA
GTF3C4_1	sgRNAScorer (Chari et al.)	GGAAAGGACGAAACACCGGGAAGCCGGACCCTCACGAGGTTTTAGAGCTAGAAATAGCAA
GTF3C4_1	sgRNAScorer (Chari et al.)	GGAAAGGACGAAACACCGGGAAGCCGGACCCTCACGAGGTTTTAGAGCTAGAAATAGCAA
GTF3C4_2	sgRNAScorer (Chari et al.)	GGAAAGGACGAAACACCGAAAACGGTAATATCGCCGTGGTTTTAGAGCTAGAAATAGCAA
GTF3C4_2	sgRNAScorer (Chari et al.)	GGAAAGGACGAAACACCGAAAACGGTAATATCGCCGTGGTTTTAGAGCTAGAAATAGCAA
GTF3C4_3	sgRNAScorer (Chari et al.)	GGAAAGGACGAAACACCGAACACTAGCATCCCCACCCGGTTTTAGAGCTAGAAATAGCAA
GTF3C4_3	sgRNAScorer (Chari et al.)	GGAAAGGACGAAACACCGAACACTAGCATCCCCACCCGGTTTTAGAGCTAGAAATAGCAA
GTF3C4_4	sgRNAScorer (Chari et al.)	GGAAAGGACGAAACACCGGGATAGGGTGTTCAACCCTGGTTTTAGAGCTAGAAATAGCAA
GTF3C4_4	sgRNAScorer (Chari et al.)	GGAAAGGACGAAACACCGGGATAGGGTGTTCAACCCTGGTTTTAGAGCTAGAAATAGCAA
GTF3C4_5	sgRNAScorer (Chari et al.)	GGAAAGGACGAAACACCGAGGGGAGAAAACCGCCGCGGGTTTTAGAGCTAGAAATAGCAA
GTF3C4_5	sgRNAScorer (Chari et al.)	GGAAAGGACGAAACACCGAGGGGAGAAAACCGCCGCGGGTTTTAGAGCTAGAAATAGCAA
MCM2_1	sgRNAScorer (Chari et al.)	GGAAAGGACGAAACACCGGATCTGACGAGCCTGCAAGGGTTTTAGAGCTAGAAATAGCAA
MCM2_1	sgRNAScorer (Chari et al.)	GGAAAGGACGAAACACCGGATCTGACGAGCCTGCAAGGGTTTTAGAGCTAGAAATAGCAA
MCM2_2	sgRNAScorer (Chari et al.)	GGAAAGGACGAAACACCGTGCCCGCAAGCGCCGCCAGGGTTTTAGAGCTAGAAATAGCAA
MCM2_2	sgRNAScorer (Chari et al.)	GGAAAGGACGAAACACCGTGCCCGCAAGCGCCGCCAGGGTTTTAGAGCTAGAAATAGCAA
MCM2_3	sgRNAScorer (Chari et al.)	GGAAAGGACGAAACACCGGCCGCTGGACATACGCCGTGGTTTTAGAGCTAGAAATAGCAA
MCM2_3	sgRNAScorer (Chari et al.)	GGAAAGGACGAAACACCGGCCGCTGGACATACGCCGTGGTTTTAGAGCTAGAAATAGCAA
MCM2_4	sgRNAScorer (Chari et al.)	GGAAAGGACGAAACACCGGGATGGCGCGGTAGTCCCTGGTTTTAGAGCTAGAAATAGCAA
MCM2_4	sgRNAScorer (Chari et al.)	GGAAAGGACGAAACACCGGGATGGCGCGGTAGTCCCTGGTTTTAGAGCTAGAAATAGCAA
MCM2_5	sgRNAScorer (Chari et al.)	GGAAAGGACGAAACACCGCATGCGCAGCATGCGCAAGGGTTTTAGAGCTAGAAATAGCAA
MCM2_5	sgRNAScorer (Chari et al.)	GGAAAGGACGAAACACCGCATGCGCAGCATGCGCAAGGGTTTTAGAGCTAGAAATAGCAA
NUP98_1	sgRNAScorer (Chari et al.)	GGAAAGGACGAAACACCGGGATTTGGAACAAATCCAGGGTTTTAGAGCTAGAAATAGCAA
NUP98_1	sgRNAScorer (Chari et al.)	GGAAAGGACGAAACACCGGGATTTGGAACAAATCCAGGGTTTTAGAGCTAGAAATAGCAA
NUP98_2	sgRNAScorer (Chari et al.)	GGAAAGGACGAAACACCGGACATCGGATTCCGGAAGAGGTTTTAGAGCTAGAAATAGCAA
NUP98_2	sgRNAScorer (Chari et al.)	GGAAAGGACGAAACACCGGACATCGGATTCCGGAAGAGGTTTTAGAGCTAGAAATAGCAA
NUP98_3	sgRNAScorer (Chari et al.)	GGAAAGGACGAAACACCGGCTGAGCGCCCTAGAAATGGGTTTTAGAGCTAGAAATAGCAA
NUP98_3	sgRNAScorer (Chari et al.)	GGAAAGGACGAAACACCGGCTGAGCGCCCTAGAAATGGGTTTTAGAGCTAGAAATAGCAA
NUP98_4	sgRNAScorer (Chari et al.)	GGAAAGGACGAAACACCGATAACAGGGTCGACCCAGAGGTTTTAGAGCTAGAAATAGCAA
NUP98_4	sgRNAScorer (Chari et al.)	GGAAAGGACGAAACACCGATAACAGGGTCGACCCAGAGGTTTTAGAGCTAGAAATAGCAA
NUP98_5	sgRNAScorer (Chari et al.)	GGAAAGGACGAAACACCGTCCCCTTCCCCACCGAACCGGTTTTAGAGCTAGAAATAGCAA
NUP98_5	sgRNAScorer (Chari et al.)	GGAAAGGACGAAACACCGTCCCCTTCCCCACCGAACCGGTTTTAGAGCTAGAAATAGCAA
OR10A4_1	sgRNAScorer (Chari et al.)	GGAAAGGACGAAACACCGCAGACCAGTGCAATAACAGGGTTTTAGAGCTAGAAATAGCAA
OR10A4_1	sgRNAScorer (Chari et al.)	GGAAAGGACGAAACACCGCAGACCAGTGCAATAACAGGGTTTTAGAGCTAGAAATAGCAA
OR10A4_2	sgRNAScorer (Chari et al.)	GGAAAGGACGAAACACCGGCATCCTGAAGATAGTGGAGGTTTTAGAGCTAGAAATAGCAA
OR10A4_2	sgRNAScorer (Chari et al.)	GGAAAGGACGAAACACCGGCATCCTGAAGATAGTGGAGGTTTTAGAGCTAGAAATAGCAA
OR10A4_3	sgRNAScorer (Chari et al.)	GGAAAGGACGAAACACCGATTGGGGTCGGAAATACGTGGTTTTAGAGCTAGAAATAGCAA
OR10A4_3	sgRNAScorer (Chari et al.)	GGAAAGGACGAAACACCGATTGGGGTCGGAAATACGTGGTTTTAGAGCTAGAAATAGCAA
OR10A4_4	sgRNAScorer (Chari et al.)	GGAAAGGACGAAACACCGATTGGGGTCGGAAATACGTGGTTTTAGAGCTAGAAATAGCAA
OR10A4_4	sgRNAScorer (Chari et al.)	GGAAAGGACGAAACACCGATTGGGGTCGGAAATACGTGGTTTTAGAGCTAGAAATAGCAA
OR10A4_5	sgRNAScorer (Chari et al.)	GGAAAGGACGAAACACCGCAACATGGGAGTCACCACTGGTTTTAGAGCTAGAAATAGCAA
OR10A4_5	sgRNAScorer (Chari et al.)	GGAAAGGACGAAACACCGCAACATGGGAGTCACCACTGGTTTTAGAGCTAGAAATAGCAA
OR1C1_1	sgRNAScorer (Chari et al.)	GGAAAGGACGAAACACCGGTGTCGCTCTCAGGCATATGGTTTTAGAGCTAGAAATAGCAA
OR1C1_1	sgRNAScorer (Chari et al.)	GGAAAGGACGAAACACCGGTGTCGCTCTCAGGCATATGGTTTTAGAGCTAGAAATAGCAA
OR1C1_2	sgRNAScorer (Chari et al.)	GGAAAGGACGAAACACCGAACCATCATGTATTCAATGGGTTTTAGAGCTAGAAATAGCAA
OR1C1_2	sgRNAScorer (Chari et al.)	GGAAAGGACGAAACACCGAACCATCATGTATTCAATGGGTTTTAGAGCTAGAAATAGCAA
OR1C1_3	sgRNAScorer (Chari et al.)	GGAAAGGACGAAACACCGAGGGCTGAAATAGACGGCGAGTTTTAGAGCTAGAAATAGCAA
OR1C1_3	sgRNAScorer (Chari et al.)	GGAAAGGACGAAACACCGAGGGCTGAAATAGACGGCGAGTTTTAGAGCTAGAAATAGCAA
OR1C1_4	sgRNAScorer (Chari et al.)	GGAAAGGACGAAACACCGATCCTTTCATCTATACCCTAGTTTTAGAGCTAGAAATAGCAA
OR1C1_4	sgRNAScorer (Chari et al.)	GGAAAGGACGAAACACCGATCCTTTCATCTATACCCTAGTTTTAGAGCTAGAAATAGCAA
OR1C1_5	sgRNAScorer (Chari et al.)	GGAAAGGACGAAACACCGGTCTGTATCCTCGTATCTTAGTTTTAGAGCTAGAAATAGCAA
OR1C1_5	sgRNAScorer (Chari et al.)	GGAAAGGACGAAACACCGGTCTGTATCCTCGTATCTTAGTTTTAGAGCTAGAAATAGCAA
OR1S1_1	sgRNAScorer (Chari et al.)	GGAAAGGACGAAACACCGCCAAGAAAAGCACAAAGAGGGTTTTAGAGCTAGAAATAGCAA
OR1S1_1	sgRNAScorer (Chari et al.)	GGAAAGGACGAAACACCGCCAAGAAAAGCACAAAGAGGGTTTTAGAGCTAGAAATAGCAA
OR1S1_2	sgRNAScorer (Chari et al.)	GGAAAGGACGAAACACCGTACCCAAGAAAAGCACAAAGGTTTTAGAGCTAGAAATAGCAA
OR1S1_2	sgRNAScorer (Chari et al.)	GGAAAGGACGAAACACCGTACCCAAGAAAAGCACAAAGGTTTTAGAGCTAGAAATAGCAA
OR1S1_3	sgRNAScorer (Chari et al.)	GGAAAGGACGAAACACCGAAAAGAAGCTGAGTGTAAAGGTTTTAGAGCTAGAAATAGCAA
OR1S1_3	sgRNAScorer (Chari et al.)	GGAAAGGACGAAACACCGAAAAGAAGCTGAGTGTAAAGGTTTTAGAGCTAGAAATAGCAA
OR1S1_4	sgRNAScorer (Chari et al.)	GGAAAGGACGAAACACCGGGCAAGGAAGAGATACATGGGTTTTAGAGCTAGAAATAGCAA
OR1S1_4	sgRNAScorer (Chari et al.)	GGAAAGGACGAAACACCGGGCAAGGAAGAGATACATGGGTTTTAGAGCTAGAAATAGCAA
OR1S1_5	sgRNAScorer (Chari et al.)	GGAAAGGACGAAACACCGGGTGGCAGATCGCCACAAAGGTTTTAGAGCTAGAAATAGCAA
OR1S1_5	sgRNAScorer (Chari et al.)	GGAAAGGACGAAACACCGGGTGGCAGATCGCCACAAAGGTTTTAGAGCTAGAAATAGCAA
OR2W5_1	sgRNAScorer (Chari et al.)	GGAAAGGACGAAACACCGCATCACCTACCACGGCTGTGGTTTTAGAGCTAGAAATAGCAA
OR2W5_1	sgRNAScorer (Chari et al.)	GGAAAGGACGAAACACCGCATCACCTACCACGGCTGTGGTTTTAGAGCTAGAAATAGCAA
OR2W5_2	sgRNAScorer (Chari et al.)	GGAAAGGACGAAACACCGACAGCTACTCCCAAGATCAGGTTTTAGAGCTAGAAATAGCAA
OR2W5_2	sgRNAScorer (Chari et al.)	GGAAAGGACGAAACACCGACAGCTACTCCCAAGATCAGGTTTTAGAGCTAGAAATAGCAA
OR2W5_3	sgRNAScorer (Chari et al.)	GGAAAGGACGAAACACCGTCAAGGAGTAGAGTGAACGCGTTTTAGAGCTAGAAATAGCAA
OR2W5_3	sgRNAScorer (Chari et al.)	GGAAAGGACGAAACACCGTCAAGGAGTAGAGTGAACGCGTTTTAGAGCTAGAAATAGCAA
OR2W5_4	sgRNAScorer (Chari et al.)	GGAAAGGACGAAACACCGGGCTGGGGAGCCTCAACGAGGTTTTAGAGCTAGAAATAGCAA
OR2W5_4	sgRNAScorer (Chari et al.)	GGAAAGGACGAAACACCGGGCTGGGGAGCCTCAACGAGGTTTTAGAGCTAGAAATAGCAA
OR2W5_5	sgRNAScorer (Chari et al.)	GGAAAGGACGAAACACCGCGGGAGAGCTGCATCGTCTGGTTTTAGAGCTAGAAATAGCAA
OR2W5_5	sgRNAScorer (Chari et al.)	GGAAAGGACGAAACACCGCGGGAGAGCTGCATCGTCTGGTTTTAGAGCTAGAAATAGCAA
OR4C15_1	sgRNAScorer (Chari et al.)	GGAAAGGACGAAACACCGACTCTTCTATCATGAACAGGGTTTTAGAGCTAGAAATAGCAA
OR4C15_1	sgRNAScorer (Chari et al.)	GGAAAGGACGAAACACCGACTCTTCTATCATGAACAGGGTTTTAGAGCTAGAAATAGCAA
OR4C15_2	sgRNAScorer (Chari et al.)	GGAAAGGACGAAACACCGCAGATGAGAAGCACGCATCCGTTTTAGAGCTAGAAATAGCAA
OR4C15_2	sgRNAScorer (Chari et al.)	GGAAAGGACGAAACACCGCAGATGAGAAGCACGCATCCGTTTTAGAGCTAGAAATAGCAA
OR4C15_3	sgRNAScorer (Chari et al.)	GGAAAGGACGAAACACCGTGCAGGCAAGCTCCAGTAACGTTTTAGAGCTAGAAATAGCAA
OR4C15_3	sgRNAScorer (Chari et al.)	GGAAAGGACGAAACACCGTGCAGGCAAGCTCCAGTAACGTTTTAGAGCTAGAAATAGCAA
OR4C15_4	sgRNAScorer (Chari et al.)	GGAAAGGACGAAACACCGCACACAGTTCTGAAGGGCGCGTTTTAGAGCTAGAAATAGCAA
OR4C15_4	sgRNAScorer (Chari et al.)	GGAAAGGACGAAACACCGCACACAGTTCTGAAGGGCGCGTTTTAGAGCTAGAAATAGCAA
OR4C15_5	sgRNAScorer (Chari et al.)	GGAAAGGACGAAACACCGGTGTGACTTGTACCCGTTACGTTTTAGAGCTAGAAATAGCAA
OR4C15_5	sgRNAScorer (Chari et al.)	GGAAAGGACGAAACACCGGTGTGACTTGTACCCGTTACGTTTTAGAGCTAGAAATAGCAA
OR4P4_1	sgRNAScorer (Chari et al.)	GGAAAGGACGAAACACCGCAGAGATGAAGAACGCCATGGTTTTAGAGCTAGAAATAGCAA
OR4P4_1	sgRNAScorer (Chari et al.)	GGAAAGGACGAAACACCGCAGAGATGAAGAACGCCATGGTTTTAGAGCTAGAAATAGCAA
OR4P4_2	sgRNAScorer (Chari et al.)	GGAAAGGACGAAACACCGGTAAGTCAACCATTAATTTGGTTTTAGAGCTAGAAATAGCAA
OR4P4_2	sgRNAScorer (Chari et al.)	GGAAAGGACGAAACACCGGTAAGTCAACCATTAATTTGGTTTTAGAGCTAGAAATAGCAA
OR4P4_3	sgRNAScorer (Chari et al.)	GGAAAGGACGAAACACCGAGCAAAGGTCGGAGAGTGAGGTTTTAGAGCTAGAAATAGCAA
OR4P4_3	sgRNAScorer (Chari et al.)	GGAAAGGACGAAACACCGAGCAAAGGTCGGAGAGTGAGGTTTTAGAGCTAGAAATAGCAA
OR4P4_4	sgRNAScorer (Chari et al.)	GGAAAGGACGAAACACCGCGGAGAGTGAGAGGTAATTGGTTTTAGAGCTAGAAATAGCAA
OR4P4_4	sgRNAScorer (Chari et al.)	GGAAAGGACGAAACACCGCGGAGAGTGAGAGGTAATTGGTTTTAGAGCTAGAAATAGCAA
OR4P4_5	sgRNAScorer (Chari et al.)	GGAAAGGACGAAACACCGCATCATAGTTTGTTGTACTGGTTTTAGAGCTAGAAATAGCAA
OR4P4_5	sgRNAScorer (Chari et al.)	GGAAAGGACGAAACACCGCATCATAGTTTGTTGTACTGGTTTTAGAGCTAGAAATAGCAA
OR4X2_1	sgRNAScorer (Chari et al.)	GGAAAGGACGAAACACCGGCTGAGGAAGAAGTACATGGGTTTTAGAGCTAGAAATAGCAA
OR4X2_1	sgRNAScorer (Chari et al.)	GGAAAGGACGAAACACCGGCTGAGGAAGAAGTACATGGGTTTTAGAGCTAGAAATAGCAA
OR4X2_2	sgRNAScorer (Chari et al.)	GGAAAGGACGAAACACCGGAACCTGGAGCTCTGAAGGGGTTTTAGAGCTAGAAATAGCAA
OR4X2_2	sgRNAScorer (Chari et al.)	GGAAAGGACGAAACACCGGAACCTGGAGCTCTGAAGGGGTTTTAGAGCTAGAAATAGCAA
OR4X2_3	sgRNAScorer (Chari et al.)	GGAAAGGACGAAACACCGGGTACTTTCTCCCAACCAGGGTTTTAGAGCTAGAAATAGCAA
OR4X2_3	sgRNAScorer (Chari et al.)	GGAAAGGACGAAACACCGGGTACTTTCTCCCAACCAGGGTTTTAGAGCTAGAAATAGCAA
OR4X2_4	sgRNAScorer (Chari et al.)	GGAAAGGACGAAACACCGGATGGCCTATGACCACTATGGTTTTAGAGCTAGAAATAGCAA
OR4X2_4	sgRNAScorer (Chari et al.)	GGAAAGGACGAAACACCGGATGGCCTATGACCACTATGGTTTTAGAGCTAGAAATAGCAA
OR4X2_5	sgRNAScorer (Chari et al.)	GGAAAGGACGAAACACCGGTAGGAATAGCATGGGTGGGGTTTTAGAGCTAGAAATAGCAA
OR4X2_5	sgRNAScorer (Chari et al.)	GGAAAGGACGAAACACCGGTAGGAATAGCATGGGTGGGGTTTTAGAGCTAGAAATAGCAA
OR52A1_1	sgRNAScorer (Chari et al.)	GGAAAGGACGAAACACCGCCCTACTAGTGTCAACACAGGTTTTAGAGCTAGAAATAGCAA
OR52A1_1	sgRNAScorer (Chari et al.)	GGAAAGGACGAAACACCGCCCTACTAGTGTCAACACAGGTTTTAGAGCTAGAAATAGCAA
OR52A1_2	sgRNAScorer (Chari et al.)	GGAAAGGACGAAACACCGCACATGAATGCGAATCTGTGGTTTTAGAGCTAGAAATAGCAA
OR52A1_2	sgRNAScorer (Chari et al.)	GGAAAGGACGAAACACCGCACATGAATGCGAATCTGTGGTTTTAGAGCTAGAAATAGCAA
OR52A1_3	sgRNAScorer (Chari et al.)	GGAAAGGACGAAACACCGGAAATGGACATAGTGTCGTTGTTTTAGAGCTAGAAATAGCAA
OR52A1_3	sgRNAScorer (Chari et al.)	GGAAAGGACGAAACACCGGAAATGGACATAGTGTCGTTGTTTTAGAGCTAGAAATAGCAA
OR52A1_4	sgRNAScorer (Chari et al.)	GGAAAGGACGAAACACCGCCTCTGTGTTGACACTAGTAGTTTTAGAGCTAGAAATAGCAA
OR52A1_4	sgRNAScorer (Chari et al.)	GGAAAGGACGAAACACCGCCTCTGTGTTGACACTAGTAGTTTTAGAGCTAGAAATAGCAA
OR52A1_5	sgRNAScorer (Chari et al.)	GGAAAGGACGAAACACCGGGAAATGGACATAGTGTCGTGTTTTAGAGCTAGAAATAGCAA
OR52A1_5	sgRNAScorer (Chari et al.)	GGAAAGGACGAAACACCGGGAAATGGACATAGTGTCGTGTTTTAGAGCTAGAAATAGCAA
OR5H2_1	sgRNAScorer (Chari et al.)	GGAAAGGACGAAACACCGCTTCATGAATTAAGGCATGGGTTTTAGAGCTAGAAATAGCAA
OR5H2_1	sgRNAScorer (Chari et al.)	GGAAAGGACGAAACACCGCTTCATGAATTAAGGCATGGGTTTTAGAGCTAGAAATAGCAA
OR5H2_2	sgRNAScorer (Chari et al.)	GGAAAGGACGAAACACCGGACTTACATATCAGCCAGAGGTTTTAGAGCTAGAAATAGCAA
OR5H2_2	sgRNAScorer (Chari et al.)	GGAAAGGACGAAACACCGGACTTACATATCAGCCAGAGGTTTTAGAGCTAGAAATAGCAA
OR5H2_3	sgRNAScorer (Chari et al.)	GGAAAGGACGAAACACCGAGAAGTCTGTTAGAGGCGTAGTTTTAGAGCTAGAAATAGCAA
OR5H2_3	sgRNAScorer (Chari et al.)	GGAAAGGACGAAACACCGAGAAGTCTGTTAGAGGCGTAGTTTTAGAGCTAGAAATAGCAA
OR5H2_4	sgRNAScorer (Chari et al.)	GGAAAGGACGAAACACCGAGAAGTCTGTTAGAGGCGTAGTTTTAGAGCTAGAAATAGCAA
OR5H2_4	sgRNAScorer (Chari et al.)	GGAAAGGACGAAACACCGAGAAGTCTGTTAGAGGCGTAGTTTTAGAGCTAGAAATAGCAA
OR5H2_5	sgRNAScorer (Chari et al.)	GGAAAGGACGAAACACCGTATAAGGACTTCATGAATTAGTTTTAGAGCTAGAAATAGCAA
OR5H2_5	sgRNAScorer (Chari et al.)	GGAAAGGACGAAACACCGTATAAGGACTTCATGAATTAGTTTTAGAGCTAGAAATAGCAA
OR5H6_1	sgRNAScorer (Chari et al.)	GGAAAGGACGAAACACCGTTTTCAGAGGACATGCAGTGGTTTTAGAGCTAGAAATAGCAA
OR5H6_1	sgRNAScorer (Chari et al.)	GGAAAGGACGAAACACCGTTTTCAGAGGACATGCAGTGGTTTTAGAGCTAGAAATAGCAA
OR5H6_2	sgRNAScorer (Chari et al.)	GGAAAGGACGAAACACCGACCAAGAATGCCAGGAAGAGGTTTTAGAGCTAGAAATAGCAA
OR5H6_2	sgRNAScorer (Chari et al.)	GGAAAGGACGAAACACCGACCAAGAATGCCAGGAAGAGGTTTTAGAGCTAGAAATAGCAA
OR5H6_2	sgRNAScorer (Chari et al.)	GGAAAGGACGAAACACCGACCAAGAATGCCAGGAAGAGGTTTTAGAGCTAGAAATAGCAA
OR5H6_3	sgRNAScorer (Chari et al.)	GGAAAGGACGAAACACCGTAAGAGATGAGCCCCACAGGGTTTTAGAGCTAGAAATAGCAA
OR5H6_4	sgRNAScorer (Chari et al.)	GGAAAGGACGAAACACCGAAAAGCTGTCTCCACCTGTGGTTTTAGAGCTAGAAATAGCAA
OR5H6_5	sgRNAScorer (Chari et al.)	GGAAAGGACGAAACACCGTCTTTTCTAAGATTGTAAAGGTTTTAGAGCTAGAAATAGCAA
OR6C1_1	sgRNAScorer (Chari et al.)	GGAAAGGACGAAACACCGAGATGGAGACAACAACCATGGTTTTAGAGCTAGAAATAGCAA
OR6C1_2	sgRNAScorer (Chari et al.)	GGAAAGGACGAAACACCGGTTCATCATGGGGGCTACTGGTTTTAGAGCTAGAAATAGCAA
OR6C1_3	sgRNAScorer (Chari et al.)	GGAAAGGACGAAACACCGGAATTCCTTCTACTAGTCAGGTTTTAGAGCTAGAAATAGCAA
OR6C1_4	sgRNAScorer (Chari et al.)	GGAAAGGACGAAACACCGGGTATGGTGTGATGAATTAGGTTTTAGAGCTAGAAATAGCAA
OR6C1_5	sgRNAScorer (Chari et al.)	GGAAAGGACGAAACACCGTTTGTCCTCTGACTAGTAGAGTTTTAGAGCTAGAAATAGCAA
OR6C70_1	sgRNAScorer (Chari et al.)	GGAAAGGACGAAACACCGCCAGAAAAGAGAAATTACGGGTTTTAGAGCTAGAAATAGCAA
OR6C70_2	sgRNAScorer (Chari et al.)	GGAAAGGACGAAACACCGGCTGGGAATCCAGCAGAATGGTTTTAGAGCTAGAAATAGCAA
OR6C70_3	sgRNAScorer (Chari et al.)	GGAAAGGACGAAACACCGAATCATGTGAGAAGAGCAGGGTTTTAGAGCTAGAAATAGCAA
OR6C70_4	sgRNAScorer (Chari et al.)	GGAAAGGACGAAACACCGCATAGGACAGAGCAGCTAGAGTTTTAGAGCTAGAAATAGCAA
OR6C70_5	sgRNAScorer (Chari et al.)	GGAAAGGACGAAACACCGGATGGCAACATAGCGATCATGTTTTAGAGCTAGAAATAGCAA
OR6C74_1	sgRNAScorer (Chari et al.)	GGAAAGGACGAAACACCGGTAAAATAAAACAAGAAGAGGTTTTAGAGCTAGAAATAGCAA
OR6C74_2	sgRNAScorer (Chari et al.)	GGAAAGGACGAAACACCGAAATGGACACGACCACCATGGTTTTAGAGCTAGAAATAGCAA
OR6C74_3	sgRNAScorer (Chari et al.)	GGAAAGGACGAAACACCGCATGTCCTATGAGCGCTATGGTTTTAGAGCTAGAAATAGCAA
OR6C74_4	sgRNAScorer (Chari et al.)	GGAAAGGACGAAACACCGCTAAAAATGAGAAATTTCGGGTTTTAGAGCTAGAAATAGCAA
OR6C74_5	sgRNAScorer (Chari et al.)	GGAAAGGACGAAACACCGGATGGCCACATAGCGCTCATGTTTTAGAGCTAGAAATAGCAA
OR6Q1_1	sgRNAScorer (Chari et al.)	GGAAAGGACGAAACACCGACATGGGTCTCCGTAGTCGGGTTTTAGAGCTAGAAATAGCAA
OR6Q1_2	sgRNAScorer (Chari et al.)	GGAAAGGACGAAACACCGCTCCTCCATCAACTTCAACAGTTTTAGAGCTAGAAATAGCAA
OR6Q1_3	sgRNAScorer (Chari et al.)	GGAAAGGACGAAACACCGCACCTTGTTGAAGTTGATGGGTTTTAGAGCTAGAAATAGCAA
OR6Q1_4	sgRNAScorer (Chari et al.)	GGAAAGGACGAAACACCGTGGGTTTGGACCACCGACTAGTTTTAGAGCTAGAAATAGCAA
OR6Q1_5	sgRNAScorer (Chari et al.)	GGAAAGGACGAAACACCGAATACATGGGTCTCCGTAGTGTTTTAGAGCTAGAAATAGCAA
OR7A5_1	sgRNAScorer (Chari et al.)	GGAAAGGACGAAACACCGCTCCCTGGCATAGTACGGTAGTTTTAGAGCTAGAAATAGCAA
OR7A5_2	sgRNAScorer (Chari et al.)	GGAAAGGACGAAACACCGCACTTCAATCAAATGGAACCGTTTTAGAGCTAGAAATAGCAA
OR7A5_3	sgRNAScorer (Chari et al.)	GGAAAGGACGAAACACCGCCGTACTATGCCAGGGAGTAGTTTTAGAGCTAGAAATAGCAA
OR7A5_4	sgRNAScorer (Chari et al.)	GGAAAGGACGAAACACCGCTGGGTGGAGGTCCCCTGACGTTTTAGAGCTAGAAATAGCAA
OR7A5_5	sgRNAScorer (Chari et al.)	GGAAAGGACGAAACACCGTGCCTTACCGTACTATGCCAGTTTTAGAGCTAGAAATAGCAA
OR8B4_1	sgRNAScorer (Chari et al.)	GGAAAGGACGAAACACCGGAAGAGGAAAAAGTACATGGGTTTTAGAGCTAGAAATAGCAA
OR8B4_2	sgRNAScorer (Chari et al.)	GGAAAGGACGAAACACCGCCTAAGAATAGAAGGAAAAGGTTTTAGAGCTAGAAATAGCAA
OR8B4_3	sgRNAScorer (Chari et al.)	GGAAAGGACGAAACACCGGGTGCAGGAGAGCTGCAAGAGTTTTAGAGCTAGAAATAGCAA
OR8B4_4	sgRNAScorer (Chari et al.)	GGAAAGGACGAAACACCGTGAAGAGGAAAAAGTACATGGTTTTAGAGCTAGAAATAGCAA
OR8B4_5	sgRNAScorer (Chari et al.)	GGAAAGGACGAAACACCGAAGGATAAACTCAGTCACTGGTTTTAGAGCTAGAAATAGCAA
OR8D2_1	sgRNAScorer (Chari et al.)	GGAAAGGACGAAACACCGCCAAGGAACAGGAGGAAGAGGTTTTAGAGCTAGAAATAGCAA
OR8D2_2	sgRNAScorer (Chari et al.)	GGAAAGGACGAAACACCGAGAATGACAACACTGACATGGTTTTAGAGCTAGAAATAGCAA
OR8D2_3	sgRNAScorer (Chari et al.)	GGAAAGGACGAAACACCGGCACTGAAGAAGATGACTAGGTTTTAGAGCTAGAAATAGCAA
OR8D2_4	sgRNAScorer (Chari et al.)	GGAAAGGACGAAACACCGTTTTCCATAGTAGTGCTGGAGTTTTAGAGCTAGAAATAGCAA
OR8D2_5	sgRNAScorer (Chari et al.)	GGAAAGGACGAAACACCGTAAACTCAGCCCCTGAAGAAGTTTTAGAGCTAGAAATAGCAA
OR8I2_1	sgRNAScorer (Chari et al.)	GGAAAGGACGAAACACCGATCGCTGACCCAGGCGCAGGGTTTTAGAGCTAGAAATAGCAA
OR8I2_2	sgRNAScorer (Chari et al.)	GGAAAGGACGAAACACCGCATGACTACTGAATACAGTAGTTTTAGAGCTAGAAATAGCAA
OR8I2_3	sgRNAScorer (Chari et al.)	GGAAAGGACGAAACACCGACTGATCACGTTAATCAGAAGTTTTAGAGCTAGAAATAGCAA
OR8I2_4	sgRNAScorer (Chari et al.)	GGAAAGGACGAAACACCGCAAGCTCGCTGATATCTGTCGTTTTAGAGCTAGAAATAGCAA
OR8I2_5	sgRNAScorer (Chari et al.)	GGAAAGGACGAAACACCGCAAGCTCGCTGATATCTGTCGTTTTAGAGCTAGAAATAGCAA
OR8K3_1	sgRNAScorer (Chari et al.)	GGAAAGGACGAAACACCGTCTGAGAAAAAAGTACATAGGTTTTAGAGCTAGAAATAGCAA
OR8K3_2	sgRNAScorer (Chari et al.)	GGAAAGGACGAAACACCGACACTATGACCACTGTCAGGGTTTTAGAGCTAGAAATAGCAA
OR8K3_3	sgRNAScorer (Chari et al.)	GGAAAGGACGAAACACCGGGTTACAGATGGCCACATAGGTTTTAGAGCTAGAAATAGCAA
OR8K3_4	sgRNAScorer (Chari et al.)	GGAAAGGACGAAACACCGGAACAAAGCAAAGGTAACAAGTTTTAGAGCTAGAAATAGCAA
OR8K3_5	sgRNAScorer (Chari et al.)	GGAAAGGACGAAACACCGTCATCCTGAGAATGGCTACAGTTTTAGAGCTAGAAATAGCAA
OR9A4_1	sgRNAScorer (Chari et al.)	GGAAAGGACGAAACACCGTATGACTTTATCATTCCGGAGTTTTAGAGCTAGAAATAGCAA
OR9A4_2	sgRNAScorer (Chari et al.)	GGAAAGGACGAAACACCGAAGCATCACGGGGACGATTAGTTTTAGAGCTAGAAATAGCAA
OR9A4_3	sgRNAScorer (Chari et al.)	GGAAAGGACGAAACACCGGTTCGCATTACTTGGAGCAAGTTTTAGAGCTAGAAATAGCAA
OR9A4_4	sgRNAScorer (Chari et al.)	GGAAAGGACGAAACACCGACAACAGAGTTCGCATTACTGTTTTAGAGCTAGAAATAGCAA
OR9A4_5	sgRNAScorer (Chari et al.)	GGAAAGGACGAAACACCGTCATAGAGGCCCTTCGGGATGTTTTAGAGCTAGAAATAGCAA
PAPOLA_1	sgRNAScorer (Chari et al.)	GGAAAGGACGAAACACCGAGTTCAAGCTTATTAACACGGTTTTAGAGCTAGAAATAGCAA
PAPOLA_2	sgRNAScorer (Chari et al.)	GGAAAGGACGAAACACCGTGAAACGGACACATTGTACGGTTTTAGAGCTAGAAATAGCAA
PAPOLA_3	sgRNAScorer (Chari et al.)	GGAAAGGACGAAACACCGAGTCTGAGAAGGCTACCAAAGTTTTAGAGCTAGAAATAGCAA
PAPOLA_4	sgRNAScorer (Chari et al.)	GGAAAGGACGAAACACCGGGGAAGAATTTCGCACGATGGTTTTAGAGCTAGAAATAGCAA
PAPOLA_5	sgRNAScorer (Chari et al.)	GGAAAGGACGAAACACCGTAAGAGTGCGTAAATGTTCGGTTTTAGAGCTAGAAATAGCAA
POLA1_1	sgRNAScorer (Chari et al.)	GGAAAGGACGAAACACCGAGATCCGAGCCACGACTGGGGTTTTAGAGCTAGAAATAGCAA
POLA1_2	sgRNAScorer (Chari et al.)	GGAAAGGACGAAACACCGGAAGCTGGTTCAGGCACGCCGTTTTAGAGCTAGAAATAGCAA
POLA1_3	sgRNAScorer (Chari et al.)	GGAAAGGACGAAACACCGGTTGTTGAGCCAACGTCGGAGTTTTAGAGCTAGAAATAGCAA
POLA1_4	sgRNAScorer (Chari et al.)	GGAAAGGACGAAACACCGAAAGCCATCACGACAAGCGGGTTTTAGAGCTAGAAATAGCAA
POLA1_5	sgRNAScorer (Chari et al.)	GGAAAGGACGAAACACCGTCAAAGCCGGGACACTATAGGTTTTAGAGCTAGAAATAGCAA
RPA1_1	sgRNAScorer (Chari et al.)	GGAAAGGACGAAACACCGGGTCCGCGGGGAAGTCTTGGGTTTTAGAGCTAGAAATAGCAA
RPA1_2	sgRNAScorer (Chari et al.)	GGAAAGGACGAAACACCGGTACCTGGAGCAACTCCCGAGTTTTAGAGCTAGAAATAGCAA
RPA1_3	sgRNAScorer (Chari et al.)	GGAAAGGACGAAACACCGGTCCCCTAAGGAAATCCGAGGTTTTAGAGCTAGAAATAGCAA
RPA1_4	sgRNAScorer (Chari et al.)	GGAAAGGACGAAACACCGTACCTGGAGCAACTCCCGAGGTTTTAGAGCTAGAAATAGCAA
RPA1_5	sgRNAScorer (Chari et al.)	GGAAAGGACGAAACACCGCTAAAGAGCGGCGGAGTCGGGTTTTAGAGCTAGAAATAGCAA
RPA2_1	sgRNAScorer (Chari et al.)	GGAAAGGACGAAACACCGGGTCACGATTCTCCGCAAAGGTTTTAGAGCTAGAAATAGCAA
RPA2_2	sgRNAScorer (Chari et al.)	GGAAAGGACGAAACACCGGCCGCCGGCTCCCCCGTATGGTTTTAGAGCTAGAAATAGCAA
RPA2_3	sgRNAScorer (Chari et al.)	GGAAAGGACGAAACACCGGTTGGCTCCAAAAGCCTCCGGTTTTAGAGCTAGAAATAGCAA
RPA2_4	sgRNAScorer (Chari et al.)	GGAAAGGACGAAACACCGAAACGCCTTCCCGCGAATGGGTTTTAGAGCTAGAAATAGCAA
RPA2_5	sgRNAScorer (Chari et al.)	GGAAAGGACGAAACACCGTCCTCATACGGGGGAGCCGGGTTTTAGAGCTAGAAATAGCAA
RRM1_1	sgRNAScorer (Chari et al.)	GGAAAGGACGAAACACCGGGGCCCATACGAAACCTATGGTTTTAGAGCTAGAAATAGCAA
RRM1_2	sgRNAScorer (Chari et al.)	GGAAAGGACGAAACACCGGCCACCCGTGACGCACAAAGGTTTTAGAGCTAGAAATAGCAA
RRM1_3	sgRNAScorer (Chari et al.)	GGAAAGGACGAAACACCGACGCACAAAGGGGCGCGACGGTTTTAGAGCTAGAAATAGCAA
RRM1_4	sgRNAScorer (Chari et al.)	GGAAAGGACGAAACACCGGCGATGCATGTGATCAAGCGGTTTTAGAGCTAGAAATAGCAA
RRM1_5	sgRNAScorer (Chari et al.)	GGAAAGGACGAAACACCGGCCCCTTTGTGCGTCACGGGGTTTTAGAGCTAGAAATAGCAA
SMC2_1	sgRNAScorer (Chari et al.)	GGAAAGGACGAAACACCGGCTCAGAGGACCGAAGTCAAGTTTTAGAGCTAGAAATAGCAA
SMC2_2	sgRNAScorer (Chari et al.)	GGAAAGGACGAAACACCGTGGGATCGAGCACCTGATAGGTTTTAGAGCTAGAAATAGCAA
SMC2_3	sgRNAScorer (Chari et al.)	GGAAAGGACGAAACACCGACAGAACAACTCTCTAGCCGGTTTTAGAGCTAGAAATAGCAA
SMC2_4	sgRNAScorer (Chari et al.)	GGAAAGGACGAAACACCGAAAGCTCCTCCGGGTCACAAGTTTTAGAGCTAGAAATAGCAA
SMC2_5	sgRNAScorer (Chari et al.)	GGAAAGGACGAAACACCGTCCCTGCCTTTGTGACCCGGGTTTTAGAGCTAGAAATAGCAA
SUPT5H_1	sgRNAScorer (Chari et al.)	GGAAAGGACGAAACACCGGGCAATCGCGAAGCGGAGTGGTTTTAGAGCTAGAAATAGCAA
SUPT5H_2	sgRNAScorer (Chari et al.)	GGAAAGGACGAAACACCGGGTGGCAGTTCCGGGCGCCGGTTTTAGAGCTAGAAATAGCAA
SUPT5H_3	sgRNAScorer (Chari et al.)	GGAAAGGACGAAACACCGAGACCGTGCGCATCTCCCAGGTTTTAGAGCTAGAAATAGCAA
SUPT5H_4	sgRNAScorer (Chari et al.)	GGAAAGGACGAAACACCGTGATGTGACCAACTTCACCGGTTTTAGAGCTAGAAATAGCAA
SUPT5H_5	sgRNAScorer (Chari et al.)	GGAAAGGACGAAACACCGGCGGAAGATGTCGGACAGCGGTTTTAGAGCTAGAAATAGCAA
SUPT6H_1	sgRNAScorer (Chari et al.)	GGAAAGGACGAAACACCGAGTGCGCTAAGCCCCCACCGGTTTTAGAGCTAGAAATAGCAA
SUPT6H_2	sgRNAScorer (Chari et al.)	GGAAAGGACGAAACACCGGATCGACACGGCCTCCCTGGGTTTTAGAGCTAGAAATAGCAA
SUPT6H_3	sgRNAScorer (Chari et al.)	GGAAAGGACGAAACACCGGAGAGCGGTAGGCTGTCCGGGTTTTAGAGCTAGAAATAGCAA
SUPT6H_4	sgRNAScorer (Chari et al.)	GGAAAGGACGAAACACCGGCACCGAGATCATTCAACCAGTTTTAGAGCTAGAAATAGCAA
SUPT6H_5	sgRNAScorer (Chari et al.)	GGAAAGGACGAAACACCGGATACACAGACGCGTGAGTGGTTTTAGAGCTAGAAATAGCAA
TSG101_1	sgRNAScorer (Chari et al.)	GGAAAGGACGAAACACCGTCAGCACAAAAAGTTTACAGGTTTTAGAGCTAGAAATAGCAA
TSG101_2	sgRNAScorer (Chari et al.)	GGAAAGGACGAAACACCGCGATTGTGTGGGACGGTCTGGTTTTAGAGCTAGAAATAGCAA
TSG101_3	sgRNAScorer (Chari et al.)	GGAAAGGACGAAACACCGGTCTATCACGCCCCTTCTCAGTTTTAGAGCTAGAAATAGCAA
TSG101_4	sgRNAScorer (Chari et al.)	GGAAAGGACGAAACACCGGGCATCCTATCCGCCATACCGTTTTAGAGCTAGAAATAGCAA
TSG101_5	sgRNAScorer (Chari et al.)	GGAAAGGACGAAACACCGACTGTTCTGTTTTCAGGCCGGTTTTAGAGCTAGAAATAGCAA
XAB2_1	sgRNAScorer (Chari et al.)	GGAAAGGACGAAACACCGTAGGAGTGACGCCTCCCGGGGTTTTAGAGCTAGAAATAGCAA
XAB2_2	sgRNAScorer (Chari et al.)	GGAAAGGACGAAACACCGGGGGCCAGGTCAGACACTAGGTTTTAGAGCTAGAAATAGCAA
XAB2_3	sgRNAScorer (Chari et al.)	GGAAAGGACGAAACACCGCCGACACGAGAACTACGATGGTTTTAGAGCTAGAAATAGCAA
XAB2_4	sgRNAScorer (Chari et al.)	GGAAAGGACGAAACACCGGCTCCAGCCGAACCTCTGTGGTTTTAGAGCTAGAAATAGCAA
XAB2_5	sgRNAScorer (Chari et al.)	GGAAAGGACGAAACACCGGGCTCGGGACGTGTACGAGGGTTTTAGAGCTAGAAATAGCAA
XBP1_1	sgRNAScorer (Chari et al.)	GGAAAGGACGAAACACCGCAATACCGCCAGAATCCATGGTTTTAGAGCTAGAAATAGCAA
XBP1_2	sgRNAScorer (Chari et al.)	GGAAAGGACGAAACACCGGCCGCGCCGAACCCGGCCGAGTTTTAGAGCTAGAAATAGCAA
XBP1_3	sgRNAScorer (Chari et al.)	GGAAAGGACGAAACACCGCCGCGCCGAACCCGGCCGACGTTTTAGAGCTAGAAATAGCAA
XBP1_4	sgRNAScorer (Chari et al.)	GGAAAGGACGAAACACCGAGATACCCAGCTCCGGAACGGTTTTAGAGCTAGAAATAGCAA
XBP1_5	sgRNAScorer (Chari et al.)	GGAAAGGACGAAACACCGCCCGTCGGCCGGGTTCGGCGGTTTTAGAGCTAGAAATAGCAA
ZNF207_1	sgRNAScorer (Chari et al.)	GGAAAGGACGAAACACCGCCACCTTGCGACATTACAGGGTTTTAGAGCTAGAAATAGCAA
ZNF207_2	sgRNAScorer (Chari et al.)	GGAAAGGACGAAACACCGATTATCTAACATATACCTGGGTTTTAGAGCTAGAAATAGCAA
ZNF207_3	sgRNAScorer (Chari et al.)	GGAAAGGACGAAACACCGAGTGGGGACATAATGGGTTGGTTTTAGAGCTAGAAATAGCAA
ZNF207_4	sgRNAScorer (Chari et al.)	GGAAAGGACGAAACACCGTCCATGTGTTACATATAGCGGTTTTAGAGCTAGAAATAGCAA
ZNF207_5	sgRNAScorer (Chari et al.)	GGAAAGGACGAAACACCGTAAACTATAACGTATCCCGTGTTTTAGAGCTAGAAATAGCAA

## Sheet: CRoatan duals
sgRNA	library	Sequence
AURKB_1_F	CRoatan	AGCGGAAGACGCTCTAAAACTTGAGCCCTAAGAGCAGATTCGGTGTTTCGTCCTTTCCAC
AURKB_1_R	CRoatan	GGCAGAAGACTAAAACCGCGGGGAGCTCTACAAGGACCGACTAAGAGCATCGAGACTGC
AURKB_2_F	CRoatan	AGCGGAAGACGCTCTAAAACCCTTGACGATGCGGCGATAGCGGTGTTTCGTCCTTTCCAC
AURKB_2_R	CRoatan	GGCAGAAGACTAAAACTGGCTGTTCGCTGCTCGTCACCGACTAAGAGCATCGAGACTGC
AURKB_3_F	CRoatan	AGCGGAAGACGCTCTAAAACCCGAGAGTTGGCCCGGACCCCGGTGTTTCGTCCTTTCCAC
AURKB_3_R	CRoatan	GGCAGAAGACTAAAACTGGGAGCCCAGGACCTCATCCCGACTAAGAGCATCGAGACTGC
AURKB_4_F	CRoatan	AGCGGAAGACGCTCTAAAACTTCCGAGGGGTTATGCCTGACGGTGTTTCGTCCTTTCCAC
AURKB_4_R	CRoatan	GGCAGAAGACTAAAACCGGGGAGCTCTACAAGGAGCCCGACTAAGAGCATCGAGACTGC
AURKB_5_F	CRoatan	AGCGGAAGACGCTCTAAAACTTCAATCTGTCGCCTGATGGCGGTGTTTCGTCCTTTCCAC
AURKB_5_R	CRoatan	GGCAGAAGACTAAAACCTCGGAACGGCTGCCCCTGGCCGACTAAGAGCATCGAGACTGC
BUB1B_1_F	CRoatan	AGCGGAAGACGCTCTAAAACTTCCTGAAATATCGCATCTGCGGTGTTTCGTCCTTTCCAC
BUB1B_1_R	CRoatan	GGCAGAAGACTAAAACTTCTGATCCTGAGAGACTGTCCGACTAAGAGCATCGAGACTGC
BUB1B_2_F	CRoatan	AGCGGAAGACGCTCTAAAACTCTGGATGTTTGGGATAGGTCGGTGTTTCGTCCTTTCCAC
BUB1B_2_R	CRoatan	GGCAGAAGACTAAAACTACAATACATCATCTTCTCTCCGACTAAGAGCATCGAGACTGC
BUB1B_3_F	CRoatan	AGCGGAAGACGCTCTAAAACCTGAGGACCAGCAGACAGCTCGGTGTTTCGTCCTTTCCAC
BUB1B_3_R	CRoatan	GGCAGAAGACTAAAACCCTTGAGGATAGTTCTGCTCCCGACTAAGAGCATCGAGACTGC
BUB1B_4_F	CRoatan	AGCGGAAGACGCTCTAAAACTTGAGAGCACCTCCTACACGCGGTGTTTCGTCCTTTCCAC
BUB1B_4_R	CRoatan	GGCAGAAGACTAAAACTGGACTATTTCTGCTTTGTGCCGACTAAGAGCATCGAGACTGC
BUB1B_5_F	CRoatan	AGCGGAAGACGCTCTAAAACTGGTGACTGAGTAGGGTTTTCGGTGTTTCGTCCTTTCCAC
BUB1B_5_R	CRoatan	GGCAGAAGACTAAAACCATTCATTTCTGCTGCAAGCCCGACTAAGAGCATCGAGACTGC
CCNB3_1_F	CRoatan	AGCGGAAGACGCTCTAAAACTCTTGCATACTGCCTTCATTCGGTGTTTCGTCCTTTCCAC
CCNB3_1_R	CRoatan	GGCAGAAGACTAAAACTCTACATGAAGAAGCTCGGACCGACTAAGAGCATCGAGACTGC
CCNB3_2_F	CRoatan	AGCGGAAGACGCTCTAAAACGGAGTAAGGAGGCAGCAGCTCGGTGTTTCGTCCTTTCCAC
CCNB3_2_R	CRoatan	GGCAGAAGACTAAAACATCGCCTACCATTTTCTGCGCCGACTAAGAGCATCGAGACTGC
CCNB3_3_F	CRoatan	AGCGGAAGACGCTCTAAAACTCGCCTACCATTTTCTGCGCCGGTGTTTCGTCCTTTCCAC
CCNB3_3_R	CRoatan	GGCAGAAGACTAAAACCCTTACTCCTGGCCCTCTACCCGACTAAGAGCATCGAGACTGC
CCNB3_4_F	CRoatan	AGCGGAAGACGCTCTAAAACAGCTAGCTGCTGCCTCCTTACGGTGTTTCGTCCTTTCCAC
CCNB3_4_R	CRoatan	GGCAGAAGACTAAAACCTGTAATGCTCCAGGAAGGGCCGACTAAGAGCATCGAGACTGC
CCNB3_5_F	CRoatan	AGCGGAAGACGCTCTAAAACTACTCCTGGCCCTCTACATGCGGTGTTTCGTCCTTTCCAC
CCNB3_5_R	CRoatan	GGCAGAAGACTAAAACTCCTGGAGCATTACAGTGGCCCGACTAAGAGCATCGAGACTGC
CDC5L_1_F	CRoatan	AGCGGAAGACGCTCTAAAACTTGCATGAGAGTGACTTCTCCGGTGTTTCGTCCTTTCCAC
CDC5L_1_R	CRoatan	GGCAGAAGACTAAAACCCGGGGAATAGCAGAATCTTCCGACTAAGAGCATCGAGACTGC
CDC5L_2_F	CRoatan	AGCGGAAGACGCTCTAAAACCCTTGATCATAATTCGAGGCCGGTGTTTCGTCCTTTCCAC
CDC5L_2_R	CRoatan	GGCAGAAGACTAAAACCATTGAAAGGTGGACTTAATCCGACTAAGAGCATCGAGACTGC
CDC5L_3_F	CRoatan	AGCGGAAGACGCTCTAAAACCATTGCATGAGAGTGACTTCCGGTGTTTCGTCCTTTCCAC
CDC5L_3_R	CRoatan	GGCAGAAGACTAAAACCATAGCACGAGACTGGTAACCCGACTAAGAGCATCGAGACTGC
CDC5L_4_F	CRoatan	AGCGGAAGACGCTCTAAAACCTTGGCTTCTGTCGTCATGTCGGTGTTTCGTCCTTTCCAC
CDC5L_4_R	CRoatan	GGCAGAAGACTAAAACCTGTTCTTCCAATGATTGGACCGACTAAGAGCATCGAGACTGC
CDC5L_5_F	CRoatan	AGCGGAAGACGCTCTAAAACCGGAGTGGAACAACTCCCAACGGTGTTTCGTCCTTTCCAC
CDC5L_5_R	CRoatan	GGCAGAAGACTAAAACCTGTTTATCTGGAGAGCAGGCCGACTAAGAGCATCGAGACTGC
DDR2_1_F	CRoatan	AGCGGAAGACGCTCTAAAACAGCTTCTCTTTGAAAGTTAGCGGTGTTTCGTCCTTTCCAC
DDR2_1_R	CRoatan	GGCAGAAGACTAAAACTCCCTCATTCCAAGAAATCCCCGACTAAGAGCATCGAGACTGC
DDR2_2_F	CRoatan	AGCGGAAGACGCTCTAAAACTGGATCCGGTAATAGTCACCCGGTGTTTCGTCCTTTCCAC
DDR2_2_R	CRoatan	GGCAGAAGACTAAAACCTCTGTATGATCACTGAATACCGACTAAGAGCATCGAGACTGC
DDR2_3_F	CRoatan	AGCGGAAGACGCTCTAAAACCCATGTACAAGATCAATTACCGGTGTTTCGTCCTTTCCAC
DDR2_3_R	CRoatan	GGCAGAAGACTAAAACTCCAGCACCTGAGGAGAGAGCCGACTAAGAGCATCGAGACTGC
DDR2_4_F	CRoatan	AGCGGAAGACGCTCTAAAACTCCATATTTGGCAGCTGTGGCGGTGTTTCGTCCTTTCCAC
DDR2_4_R	CRoatan	GGCAGAAGACTAAAACTCCATTTTATCACTCTGGTGCCGACTAAGAGCATCGAGACTGC
DDR2_5_F	CRoatan	AGCGGAAGACGCTCTAAAACCCAAGAGATCCAGCGAGTGCCGGTGTTTCGTCCTTTCCAC
DDR2_5_R	CRoatan	GGCAGAAGACTAAAACTTCGGTGGTGGAGAGGCACCCCGACTAAGAGCATCGAGACTGC
GTF3C4_1_F	CRoatan	AGCGGAAGACGCTCTAAAACTGCTCCTCTCCTGCAGGCCTCGGTGTTTCGTCCTTTCCAC
GTF3C4_1_R	CRoatan	GGCAGAAGACTAAAACATGGGTTGCGATGCTAATGGCCGACTAAGAGCATCGAGACTGC
GTF3C4_2_F	CRoatan	AGCGGAAGACGCTCTAAAACTTGATCATGCCCTCAGTGGTCGGTGTTTCGTCCTTTCCAC
GTF3C4_2_R	CRoatan	GGCAGAAGACTAAAACCACGGCGATATTACCGTTTTCCGACTAAGAGCATCGAGACTGC
GTF3C4_3_F	CRoatan	AGCGGAAGACGCTCTAAAACTTCTGTTTGTCTGCAGTCATCGGTGTTTCGTCCTTTCCAC
GTF3C4_3_R	CRoatan	GGCAGAAGACTAAAACTGGGAGACCAGCTGGTGTACCCGACTAAGAGCATCGAGACTGC
GTF3C4_4_F	CRoatan	AGCGGAAGACGCTCTAAAACTGCAGTTCTGTCATCATACTCGGTGTTTCGTCCTTTCCAC
GTF3C4_4_R	CRoatan	GGCAGAAGACTAAAACTGGATTTCCAGGAGTTTCTCCCGACTAAGAGCATCGAGACTGC
GTF3C4_5_F	CRoatan	AGCGGAAGACGCTCTAAAACCTCAGGGTTGAACACCCTATCGGTGTTTCGTCCTTTCCAC
GTF3C4_5_R	CRoatan	GGCAGAAGACTAAAACCTTGGCAGCACTGACCATGGCCGACTAAGAGCATCGAGACTGC
MCM2_1_F	CRoatan	AGCGGAAGACGCTCTAAAACCTCCTTGGCGTAGATGATGTCGGTGTTTCGTCCTTTCCAC
MCM2_1_R	CRoatan	GGCAGAAGACTAAAACGTGGGGTGGTGACCAGCTGCCCGACTAAGAGCATCGAGACTGC
MCM2_2_F	CRoatan	AGCGGAAGACGCTCTAAAACCTTTGAGGTCAACATGGAGGCGGTGTTTCGTCCTTTCCAC
MCM2_2_R	CRoatan	GGCAGAAGACTAAAACCGTACCTTGTGCTTGCCACCCCGACTAAGAGCATCGAGACTGC
MCM2_3_F	CRoatan	AGCGGAAGACGCTCTAAAACTGCGGATCATGGACTCGATGCGGTGTTTCGTCCTTTCCAC
MCM2_3_R	CRoatan	GGCAGAAGACTAAAACTCTGGTTGAGCTTCGGGTGGCCGACTAAGAGCATCGAGACTGC
MCM2_4_F	CRoatan	AGCGGAAGACGCTCTAAAACCATAGTTCACCACCAGGCTCCGGTGTTTCGTCCTTTCCAC
MCM2_4_R	CRoatan	GGCAGAAGACTAAAACCCACTTTGCCTGGACTCTCCCCGACTAAGAGCATCGAGACTGC
MCM2_5_F	CRoatan	AGCGGAAGACGCTCTAAAACCGGTGTCCCTCACCACACACCGGTGTTTCGTCCTTTCCAC
MCM2_5_R	CRoatan	GGCAGAAGACTAAAACGGGTCCTTTCTGCCAGTCCCCCGACTAAGAGCATCGAGACTGC
NUP98_1_F	CRoatan	AGCGGAAGACGCTCTAAAACCCTGGTTCTGTGGGCCCTTCCGGTGTTTCGTCCTTTCCAC
NUP98_1_R	CRoatan	GGCAGAAGACTAAAACCTTGGTACAGGAGCCTTTGGCCGACTAAGAGCATCGAGACTGC
NUP98_2_F	CRoatan	AGCGGAAGACGCTCTAAAACTCCACTAGTAGTGCCAAAGCCGGTGTTTCGTCCTTTCCAC
NUP98_2_R	CRoatan	GGCAGAAGACTAAAACTCCAGCCCATTTCGCAAAGCCCGACTAAGAGCATCGAGACTGC
NUP98_3_F	CRoatan	AGCGGAAGACGCTCTAAAACTGGATTTAATACTACGACAGCGGTGTTTCGTCCTTTCCAC
NUP98_3_R	CRoatan	GGCAGAAGACTAAAACTGCAGATGGCTCTTAATGGCCCGACTAAGAGCATCGAGACTGC
NUP98_4_F	CRoatan	AGCGGAAGACGCTCTAAAACTCCTGTTAGCCTGATAATCCCGGTGTTTCGTCCTTTCCAC
NUP98_4_R	CRoatan	GGCAGAAGACTAAAACCCGGATATGCACAATATCATCCGACTAAGAGCATCGAGACTGC
NUP98_5_F	CRoatan	AGCGGAAGACGCTCTAAAACGTGGGTGAAGGGCTAAATAGCGGTGTTTCGTCCTTTCCAC
NUP98_5_R	CRoatan	GGCAGAAGACTAAAACCCACTGCTAGTACTGGTTCCCCGACTAAGAGCATCGAGACTGC
OR10A4_1_F	CRoatan	AGCGGAAGACGCTCTAAAACCATGGATTTTCAGTTTCCCTCGGTGTTTCGTCCTTTCCAC
OR10A4_1_R	CRoatan	GGCAGAAGACTAAAACAGTTGAAACCTATCTCCAGGCCGACTAAGAGCATCGAGACTGC
OR10A4_2_F	CRoatan	AGCGGAAGACGCTCTAAAACATTCATTCTCTTTCCTTTCTCGGTGTTTCGTCCTTTCCAC
OR10A4_2_R	CRoatan	GGCAGAAGACTAAAACAGTCATCATGGGCCACATATCCGACTAAGAGCATCGAGACTGC
OR10A4_3_F	CRoatan	AGCGGAAGACGCTCTAAAACCTTGGTTCTCAGGGTTTTCACGGTGTTTCGTCCTTTCCAC
OR10A4_3_R	CRoatan	GGCAGAAGACTAAAACCACGTATTTCCGACCCCAATCCGACTAAGAGCATCGAGACTGC
OR10A4_4_F	CRoatan	AGCGGAAGACGCTCTAAAACGGGATCCTATGTCCGCATCCCGGTGTTTCGTCCTTTCCAC
OR10A4_4_R	CRoatan	GGCAGAAGACTAAAACTCCTGTTATTGCACTGGTCTCCGACTAAGAGCATCGAGACTGC
OR10A4_5_F	CRoatan	AGCGGAAGACGCTCTAAAACCATATCCTGTGCCCAGCTGGCGGTGTTTCGTCCTTTCCAC
OR10A4_5_R	CRoatan	GGCAGAAGACTAAAACCTGTGCAAACCACATGGATTCCGACTAAGAGCATCGAGACTGC
OR1C1_1_F	CRoatan	AGCGGAAGACGCTCTAAAACCCAATATCATCCATCATTTCCGGTGTTTCGTCCTTTCCAC
OR1C1_1_R	CRoatan	GGCAGAAGACTAAAACCCAAATGGTAGTGAATATCTCCGACTAAGAGCATCGAGACTGC
OR1C1_2_F	CRoatan	AGCGGAAGACGCTCTAAAACCCACGCCCTCCTGCATACTGCGGTGTTTCGTCCTTTCCAC
OR1C1_2_R	CRoatan	GGCAGAAGACTAAAACCGTATCTTATGGACTTATCTCCGACTAAGAGCATCGAGACTGC
OR1C1_3_F	CRoatan	AGCGGAAGACGCTCTAAAACCTTGTCTGTATCCTCGTATCCGGTGTTTCGTCCTTTCCAC
OR1C1_3_R	CRoatan	GGCAGAAGACTAAAACAATAGCACAGCTGTCCTTCTCCGACTAAGAGCATCGAGACTGC
OR1C1_4_F	CRoatan	AGCGGAAGACGCTCTAAAACTCGCCGTCTATTTCAGCCCTCGGTGTTTCGTCCTTTCCAC
OR1C1_4_R	CRoatan	GGCAGAAGACTAAAACCTGTTCTGAAGATCACCTCTCCGACTAAGAGCATCGAGACTGC
OR1C1_5_F	CRoatan	AGCGGAAGACGCTCTAAAACCCCATATGCCTGAGAGCGACCGGTGTTTCGTCCTTTCCAC
OR1C1_5_R	CRoatan	GGCAGAAGACTAAAACTACATTACACCGCCAGAATGCCGACTAAGAGCATCGAGACTGC
OR1S1_1_F	CRoatan	AGCGGAAGACGCTCTAAAACTTCTGCTCATTCAATTGCTCCGGTGTTTCGTCCTTTCCAC
OR1S1_1_R	CRoatan	GGCAGAAGACTAAAACCTTTCCCTGTGTGGAAGATACCGACTAAGAGCATCGAGACTGC
OR1S1_2_F	CRoatan	AGCGGAAGACGCTCTAAAACTGATAAACCCCTTCATCTACCGGTGTTTCGTCCTTTCCAC
OR1S1_2_R	CRoatan	GGCAGAAGACTAAAACAGGTTCGGCATTTTGCTCACCCGACTAAGAGCATCGAGACTGC
OR1S1_3_F	CRoatan	AGCGGAAGACGCTCTAAAACATCTATCCTTTGCTGATATTCGGTGTTTCGTCCTTTCCAC
OR1S1_3_R	CRoatan	GGCAGAAGACTAAAACCCTCTTTGTGCTTTTCTTGGCCGACTAAGAGCATCGAGACTGC
OR1S1_4_F	CRoatan	AGCGGAAGACGCTCTAAAACCAACACTCTCCCACACTTCTCGGTGTTTCGTCCTTTCCAC
OR1S1_4_R	CRoatan	GGCAGAAGACTAAAACGTGTGGAAGATACTCTCAGGCCGACTAAGAGCATCGAGACTGC
OR1S1_5_F	CRoatan	AGCGGAAGACGCTCTAAAACATCTGAAGAAAGGAACTAAACGGTGTTTCGTCCTTTCCAC
OR1S1_5_R	CRoatan	GGCAGAAGACTAAAACCCACTCACCCTGAGGACACTCCGACTAAGAGCATCGAGACTGC
OR2W5_1_F	CRoatan	AGCGGAAGACGCTCTAAAACAGTGCGTCCTCCTGGTTGTCCGGTGTTTCGTCCTTTCCAC
OR2W5_1_R	CRoatan	GGCAGAAGACTAAAACTGCGACGTCCACACCGGGAGCCGACTAAGAGCATCGAGACTGC
OR2W5_2_F	CRoatan	AGCGGAAGACGCTCTAAAACCTTTCTCCCACCCCAGAAGTCGGTGTTTCGTCCTTTCCAC
OR2W5_2_R	CRoatan	GGCAGAAGACTAAAACTGCTGCTGACTTCATCCTCACCGACTAAGAGCATCGAGACTGC
OR2W5_3_F	CRoatan	AGCGGAAGACGCTCTAAAACGCGACGTCCACACCGGGAGACGGTGTTTCGTCCTTTCCAC
OR2W5_3_R	CRoatan	GGCAGAAGACTAAAACAACTCTACATCTACATGATGCCGACTAAGAGCATCGAGACTGC
OR2W5_4_F	CRoatan	AGCGGAAGACGCTCTAAAACGGTGGGCTCTTCTGATCGGCCGGTGTTTCGTCCTTTCCAC
OR2W5_4_R	CRoatan	GGCAGAAGACTAAAACCGGTGCTGAGGATGAAGTCACCGACTAAGAGCATCGAGACTGC
OR2W5_5_F	CRoatan	AGCGGAAGACGCTCTAAAACGTGTGAGATGCCTGCTCTTACGGTGTTTCGTCCTTTCCAC
OR2W5_5_R	CRoatan	GGCAGAAGACTAAAACCCAGGATGAATGCCTGTAGGCCGACTAAGAGCATCGAGACTGC
OR4C15_1_F	CRoatan	AGCGGAAGACGCTCTAAAACCATGGCCTGTTTTACTTCCTCGGTGTTTCGTCCTTTCCAC
OR4C15_1_R	CRoatan	GGCAGAAGACTAAAACCCATGAGGCCAAAGATGTGACCGACTAAGAGCATCGAGACTGC
OR4C15_2_F	CRoatan	AGCGGAAGACGCTCTAAAACCTTGCATTCCATGATACAAACGGTGTTTCGTCCTTTCCAC
OR4C15_2_R	CRoatan	GGCAGAAGACTAAAACTGCATATTTGTATATACACGCCGACTAAGAGCATCGAGACTGC
OR4C15_3_F	CRoatan	AGCGGAAGACGCTCTAAAACTTGTCCTAATTGCAGACTATCGGTGTTTCGTCCTTTCCAC
OR4C15_3_R	CRoatan	GGCAGAAGACTAAAACATCAGAATGCCACAGAGCCTCCGACTAAGAGCATCGAGACTGC
OR4C15_4_F	CRoatan	AGCGGAAGACGCTCTAAAACCCTGTTCATGATAGAAGAGTCGGTGTTTCGTCCTTTCCAC
OR4C15_4_R	CRoatan	GGCAGAAGACTAAAACTCAGTCTGTTCCATATTCTCCCGACTAAGAGCATCGAGACTGC
OR4C15_5_F	CRoatan	AGCGGAAGACGCTCTAAAACCTGTTGATGACCACCATGAGCGGTGTTTCGTCCTTTCCAC
OR4C15_5_R	CRoatan	GGCAGAAGACTAAAACAACAGTTGCAATGTAGACAACCGACTAAGAGCATCGAGACTGC
OR4P4_1_F	CRoatan	AGCGGAAGACGCTCTAAAACAGCTCATTCACCAACCCATGCGGTGTTTCGTCCTTTCCAC
OR4P4_1_R	CRoatan	GGCAGAAGACTAAAACGTCAGTTTCTTCTCACCATCCCGACTAAGAGCATCGAGACTGC
OR4P4_2_F	CRoatan	AGCGGAAGACGCTCTAAAACCCAGTACAACAAACTATGATCGGTGTTTCGTCCTTTCCAC
OR4P4_2_R	CRoatan	GGCAGAAGACTAAAACGTAAGTCAACCATTAATTTGCCGACTAAGAGCATCGAGACTGC
OR4P4_3_F	CRoatan	AGCGGAAGACGCTCTAAAACCTTGTAGTTCTCATGTAATTCGGTGTTTCGTCCTTTCCAC
OR4P4_3_R	CRoatan	GGCAGAAGACTAAAACCATAGCGGTCATAGGCCATCCCGACTAAGAGCATCGAGACTGC
OR4P4_4_F	CRoatan	AGCGGAAGACGCTCTAAAACATCATGTGTATATTAGAACACGGTGTTTCGTCCTTTCCAC
OR4P4_4_R	CRoatan	GGCAGAAGACTAAAACCTCACTCTCCGACCTTTGCTCCGACTAAGAGCATCGAGACTGC
OR4P4_5_F	CRoatan	AGCGGAAGACGCTCTAAAACTCCCTGTGAGAATGAAGATCCGGTGTTTCGTCCTTTCCAC
OR4P4_5_R	CRoatan	GGCAGAAGACTAAAACTGAGGAAAGTGTGGTGTTGTCCGACTAAGAGCATCGAGACTGC
OR4X2_1_F	CRoatan	AGCGGAAGACGCTCTAAAACCTTAGCATCCTATATGGTCACGGTGTTTCGTCCTTTCCAC
OR4X2_1_R	CRoatan	GGCAGAAGACTAAAACTGCAGCCCCACCAAGATATGCCGACTAAGAGCATCGAGACTGC
OR4X2_2_F	CRoatan	AGCGGAAGACGCTCTAAAACCGATCCTGAACCCTGTCATCCGGTGTTTCGTCCTTTCCAC
OR4X2_2_R	CRoatan	GGCAGAAGACTAAAACTGTCTGTGATCAGTTTTGGGCCGACTAAGAGCATCGAGACTGC
OR4X2_3_F	CRoatan	AGCGGAAGACGCTCTAAAACCCCACCCATGCTATTCCTACCGGTGTTTCGTCCTTTCCAC
OR4X2_3_R	CRoatan	GGCAGAAGACTAAAACTCCTCATTTCAGCATTTCTCCCGACTAAGAGCATCGAGACTGC
OR4X2_4_F	CRoatan	AGCGGAAGACGCTCTAAAACGGTTCTCAGATGGAGCAAGACGGTGTTTCGTCCTTTCCAC
OR4X2_4_R	CRoatan	GGCAGAAGACTAAAACGGTTGGGAGAAAGTACCAGACCGACTAAGAGCATCGAGACTGC
OR4X2_5_F	CRoatan	AGCGGAAGACGCTCTAAAACCATTTCAGCATTTCTCAGAGCGGTGTTTCGTCCTTTCCAC
OR4X2_5_R	CRoatan	GGCAGAAGACTAAAACCCTGGTTGGGAGAAAGTACCCCGACTAAGAGCATCGAGACTGC
OR52A1_1_F	CRoatan	AGCGGAAGACGCTCTAAAACTAGATTTTGTTGACTTGAACCGGTGTTTCGTCCTTTCCAC
OR52A1_1_R	CRoatan	GGCAGAAGACTAAAACTGCTTCTGAGCATCATCAAACCGACTAAGAGCATCGAGACTGC
OR52A1_2_F	CRoatan	AGCGGAAGACGCTCTAAAACCATGAATGCGAATCTGTGTGCGGTGTTTCGTCCTTTCCAC
OR52A1_2_R	CRoatan	GGCAGAAGACTAAAACCAAGGATGCCTGACTCTATACCGACTAAGAGCATCGAGACTGC
OR52A1_3_F	CRoatan	AGCGGAAGACGCTCTAAAACGCACTGCACAGATTCTAGGCCGGTGTTTCGTCCTTTCCAC
OR52A1_3_R	CRoatan	GGCAGAAGACTAAAACCAAACAAACCATAGATTTTGCCGACTAAGAGCATCGAGACTGC
OR52A1_4_F	CRoatan	AGCGGAAGACGCTCTAAAACTTATATCCATATTCTCTTTTCGGTGTTTCGTCCTTTCCAC
OR52A1_4_R	CRoatan	GGCAGAAGACTAAAACCTGTGTTGACACTAGTAGGGCCGACTAAGAGCATCGAGACTGC
OR52A1_5_F	CRoatan	AGCGGAAGACGCTCTAAAACGCTTGCTTCAAATGTGGTTCCGGTGTTTCGTCCTTTCCAC
OR52A1_5_R	CRoatan	GGCAGAAGACTAAAACTCCATTTCTCAATCCACTTGCCGACTAAGAGCATCGAGACTGC
OR5H2_1_F	CRoatan	AGCGGAAGACGCTCTAAAACTCTATTAATTTTCTAATGGTCGGTGTTTCGTCCTTTCCAC
OR5H2_1_R	CRoatan	GGCAGAAGACTAAAACTGCCTTAATTCATGAAGTCCCCGACTAAGAGCATCGAGACTGC
OR5H2_2_F	CRoatan	AGCGGAAGACGCTCTAAAACTACGCCTCTAACAGACTTCTCGGTGTTTCGTCCTTTCCAC
OR5H2_2_R	CRoatan	GGCAGAAGACTAAAACCCATGCCTTAATTCATGAAGCCGACTAAGAGCATCGAGACTGC
OR5H2_3_F	CRoatan	AGCGGAAGACGCTCTAAAACTTCTATTAATTTTCTAATGGCGGTGTTTCGTCCTTTCCAC
OR5H2_3_R	CRoatan	GGCAGAAGACTAAAACTTGCATTTGGTGGAACTACACCGACTAAGAGCATCGAGACTGC
OR5H2_4_F	CRoatan	AGCGGAAGACGCTCTAAAACCACAATAGTGATGAGATAGACGGTGTTTCGTCCTTTCCAC
OR5H2_4_R	CRoatan	GGCAGAAGACTAAAACTAATTCATGAAGTCCTTATACCGACTAAGAGCATCGAGACTGC
OR5H2_5_F	CRoatan	AGCGGAAGACGCTCTAAAACTTGTGACAGTTCTTAATTCTCGGTGTTTCGTCCTTTCCAC
OR5H2_5_R	CRoatan	GGCAGAAGACTAAAACTATATTCAGATTAACCTTCTCCGACTAAGAGCATCGAGACTGC
OR5H6_1_F	CRoatan	AGCGGAAGACGCTCTAAAACCTGTAACCACAGAATGTTTTCGGTGTTTCGTCCTTTCCAC
OR5H6_1_R	CRoatan	GGCAGAAGACTAAAACCTCACCTTCAAATATCTGGGCCGACTAAGAGCATCGAGACTGC
OR5H6_2_F	CRoatan	AGCGGAAGACGCTCTAAAACTGCATTCAGAGAGAGATATCCGGTGTTTCGTCCTTTCCAC
OR5H6_2_R	CRoatan	GGCAGAAGACTAAAACTTGTTAAAGATTTCCTGTACCCGACTAAGAGCATCGAGACTGC
OR5H6_3_F	CRoatan	AGCGGAAGACGCTCTAAAACTTGTAACCACTGTAACCACACGGTGTTTCGTCCTTTCCAC
OR5H6_3_R	CRoatan	GGCAGAAGACTAAAACATGAACTATGCATTCAGCTACCGACTAAGAGCATCGAGACTGC
OR5H6_4_F	CRoatan	AGCGGAAGACGCTCTAAAACCCTCACCTTCAAATATCTGGCGGTGTTTCGTCCTTTCCAC
OR5H6_4_R	CRoatan	GGCAGAAGACTAAAACTCTTCATGCTTTAATCCATGCCGACTAAGAGCATCGAGACTGC
OR5H6_5_F	CRoatan	AGCGGAAGACGCTCTAAAACCACAGGTGGAGACAGCTTTTCGGTGTTTCGTCCTTTCCAC
OR5H6_5_R	CRoatan	GGCAGAAGACTAAAACTTGTGGATGCTTCGTTATCACCGACTAAGAGCATCGAGACTGC
OR6C1_1_F	CRoatan	AGCGGAAGACGCTCTAAAACTACAGAAATAACAGAGTTTACGGTGTTTCGTCCTTTCCAC
OR6C1_1_R	CRoatan	GGCAGAAGACTAAAACCTCCCTTGCTCAAGGACACTCCGACTAAGAGCATCGAGACTGC
OR6C1_2_F	CRoatan	AGCGGAAGACGCTCTAAAACATCACCTCTAAGAATTTTGTCGGTGTTTCGTCCTTTCCAC
OR6C1_2_R	CRoatan	GGCAGAAGACTAAAACCATAGCGGTCATAGGACATGCCGACTAAGAGCATCGAGACTGC
OR6C1_3_F	CRoatan	AGCGGAAGACGCTCTAAAACCTGCATTGCTTGAGTATCATCGGTGTTTCGTCCTTTCCAC
OR6C1_3_R	CRoatan	GGCAGAAGACTAAAACCTGACTAGTAGAAGGAATTCCCGACTAAGAGCATCGAGACTGC
OR6C1_4_F	CRoatan	AGCGGAAGACGCTCTAAAACTGCTCAAGGACACTCTATCTCGGTGTTTCGTCCTTTCCAC
OR6C1_4_R	CRoatan	GGCAGAAGACTAAAACTATTAGAAATTTCGTTCACACCGACTAAGAGCATCGAGACTGC
OR6C1_5_F	CRoatan	AGCGGAAGACGCTCTAAAACTCTACTAGTCAGAGGACAAACGGTGTTTCGTCCTTTCCAC
OR6C1_5_R	CRoatan	GGCAGAAGACTAAAACTCAGTATACCCAAGTTTCTGCCGACTAAGAGCATCGAGACTGC
OR6C70_1_F	CRoatan	AGCGGAAGACGCTCTAAAACTGTATGATTCTTCATTTCTCCGGTGTTTCGTCCTTTCCAC
OR6C70_1_R	CRoatan	GGCAGAAGACTAAAACCATTCTGCTGGATTCCCAGCCCGACTAAGAGCATCGAGACTGC
OR6C70_2_F	CRoatan	AGCGGAAGACGCTCTAAAACTTGCGTTATATGTCCATCATCGGTGTTTCGTCCTTTCCAC
OR6C70_2_R	CRoatan	GGCAGAAGACTAAAACTCAGTCCCAGAAGAATAAATCCGACTAAGAGCATCGAGACTGC
OR6C70_3_F	CRoatan	AGCGGAAGACGCTCTAAAACGGTAACAATGGTGATTAGGACGGTGTTTCGTCCTTTCCAC
OR6C70_3_R	CRoatan	GGCAGAAGACTAAAACTCTAGCTGCTCTGTCCTATGCCGACTAAGAGCATCGAGACTGC
OR6C70_4_F	CRoatan	AGCGGAAGACGCTCTAAAACCTGATTTTAGGTCTTAACTTCGGTGTTTCGTCCTTTCCAC
OR6C70_4_R	CRoatan	GGCAGAAGACTAAAACCCGTAATTTCTCTTTTCTGGCCGACTAAGAGCATCGAGACTGC
OR6C70_5_F	CRoatan	AGCGGAAGACGCTCTAAAACTTCTTACTCTTACATCATCACGGTGTTTCGTCCTTTCCAC
OR6C70_5_R	CRoatan	GGCAGAAGACTAAAACCGTTGTTAAACCCATTTATTCCGACTAAGAGCATCGAGACTGC
OR6C74_1_F	CRoatan	AGCGGAAGACGCTCTAAAACTTTATTTAATGACACTCTTTCGGTGTTTCGTCCTTTCCAC
OR6C74_1_R	CRoatan	GGCAGAAGACTAAAACGCCATCCATGAAGCAAAGACCCGACTAAGAGCATCGAGACTGC
OR6C74_2_F	CRoatan	AGCGGAAGACGCTCTAAAACGGTTACACTGGTATTAGTGACGGTGTTTCGTCCTTTCCAC
OR6C74_2_R	CRoatan	GGCAGAAGACTAAAACCATAGCGCTCATAGGACATGCCGACTAAGAGCATCGAGACTGC
OR6C74_3_F	CRoatan	AGCGGAAGACGCTCTAAAACACTGGATTTGCATCTCAAGACGGTGTTTCGTCCTTTCCAC
OR6C74_3_R	CRoatan	GGCAGAAGACTAAAACCATGGTGGTCGTGTCCATTTCCGACTAAGAGCATCGAGACTGC
OR6C74_4_F	CRoatan	AGCGGAAGACGCTCTAAAACTACTGGATTTGCATCTCAAGCGGTGTTTCGTCCTTTCCAC
OR6C74_4_R	CRoatan	GGCAGAAGACTAAAACTGCATTACACCACCATCATGCCGACTAAGAGCATCGAGACTGC
OR6C74_5_F	CRoatan	AGCGGAAGACGCTCTAAAACTGAAGCAAAGACCAGCAAGCCGGTGTTTCGTCCTTTCCAC
OR6C74_5_R	CRoatan	GGCAGAAGACTAAAACCCATGTGGGAAGAACATGTACCGACTAAGAGCATCGAGACTGC
OR6Q1_1_F	CRoatan	AGCGGAAGACGCTCTAAAACCCGACTACGGAGACCCATGTCGGTGTTTCGTCCTTTCCAC
OR6Q1_1_R	CRoatan	GGCAGAAGACTAAAACCACACCCATCTTGCCAATCTCCGACTAAGAGCATCGAGACTGC
OR6Q1_2_F	CRoatan	AGCGGAAGACGCTCTAAAACCACCATGTACCTGTTCACCTCGGTGTTTCGTCCTTTCCAC
OR6Q1_2_R	CRoatan	GGCAGAAGACTAAAACACAGGCAGCTGCCAGACGGACCGACTAAGAGCATCGAGACTGC
OR6Q1_3_F	CRoatan	AGCGGAAGACGCTCTAAAACGACACACTTGTCCTGCCTTGCGGTGTTTCGTCCTTTCCAC
OR6Q1_3_R	CRoatan	GGCAGAAGACTAAAACGCCAACAGGCAGCTGCCAGACCGACTAAGAGCATCGAGACTGC
OR6Q1_4_F	CRoatan	AGCGGAAGACGCTCTAAAACTAGTCGGTGGTCCAAACCCACGGTGTTTCGTCCTTTCCAC
OR6Q1_4_R	CRoatan	GGCAGAAGACTAAAACGTTGGCTGGTAGGTTTCCTCCCGACTAAGAGCATCGAGACTGC
OR6Q1_5_F	CRoatan	AGCGGAAGACGCTCTAAAACGCCAGCATCTTGGGCACTGTCGGTGTTTCGTCCTTTCCAC
OR6Q1_5_R	CRoatan	GGCAGAAGACTAAAACTGGTCTGGACATACATAAAGCCGACTAAGAGCATCGAGACTGC
OR7A5_1_F	CRoatan	AGCGGAAGACGCTCTAAAACTTCATTGTTCCCCACAACAACGGTGTTTCGTCCTTTCCAC
OR7A5_1_R	CRoatan	GGCAGAAGACTAAAACTTGCTGACATTTGTGTTACTCCGACTAAGAGCATCGAGACTGC
OR7A5_2_F	CRoatan	AGCGGAAGACGCTCTAAAACTTTCATTGTTCCCCACAACACGGTGTTTCGTCCTTTCCAC
OR7A5_2_R	CRoatan	GGCAGAAGACTAAAACTGCTGAACCCCTTTATCTATCCGACTAAGAGCATCGAGACTGC
OR7A5_3_F	CRoatan	AGCGGAAGACGCTCTAAAACTATTTTATGGTGCAATCCTACGGTGTTTCGTCCTTTCCAC
OR7A5_3_R	CRoatan	GGCAGAAGACTAAAACTCTTTATGTCTTTATTCCTCCCGACTAAGAGCATCGAGACTGC
OR7A5_4_F	CRoatan	AGCGGAAGACGCTCTAAAACAGAGCCCTCTTTATGTCTTTCGGTGTTTCGTCCTTTCCAC
OR7A5_4_R	CRoatan	GGCAGAAGACTAAAACCAGTGATGTACACTGTGGTCCCGACTAAGAGCATCGAGACTGC
OR7A5_5_F	CRoatan	AGCGGAAGACGCTCTAAAACGAGCCCTCTTTATGTCTTTACGGTGTTTCGTCCTTTCCAC
OR7A5_5_R	CRoatan	GGCAGAAGACTAAAACCTTTGGGCTGTTCCTGTCCACCGACTAAGAGCATCGAGACTGC
OR8B4_1_F	CRoatan	AGCGGAAGACGCTCTAAAACAGGGTCTGCTTTCTGCTGATCGGTGTTTCGTCCTTTCCAC
OR8B4_1_R	CRoatan	GGCAGAAGACTAAAACTGAAGAGAGTGCTCTTCTAACCGACTAAGAGCATCGAGACTGC
OR8B4_2_F	CRoatan	AGCGGAAGACGCTCTAAAACTGGTTCATAGAGCCAGGAAACGGTGTTTCGTCCTTTCCAC
OR8B4_2_R	CRoatan	GGCAGAAGACTAAAACCATAGGAACCAAACATCAGCCCGACTAAGAGCATCGAGACTGC
OR8B4_3_F	CRoatan	AGCGGAAGACGCTCTAAAACACGTCATTGACCATTATCTGCGGTGTTTCGTCCTTTCCAC
OR8B4_3_R	CRoatan	GGCAGAAGACTAAAACACACATAGCACTCAGAATTGCCGACTAAGAGCATCGAGACTGC
OR8B4_4_F	CRoatan	AGCGGAAGACGCTCTAAAACCTGTATTCCTTCTGCAGAGGCGGTGTTTCGTCCTTTCCAC
OR8B4_4_R	CRoatan	GGCAGAAGACTAAAACCTTTTCCTTCTATTCTTAGGCCGACTAAGAGCATCGAGACTGC
OR8B4_5_F	CRoatan	AGCGGAAGACGCTCTAAAACATGTGCTAAAGGCTTTGGATCGGTGTTTCGTCCTTTCCAC
OR8B4_5_R	CRoatan	GGCAGAAGACTAAAACTGTGGGATTATCAGAACAGCCCGACTAAGAGCATCGAGACTGC
OR8D2_1_F	CRoatan	AGCGGAAGACGCTCTAAAACTCTCTTGGCTGTGGGCATCTCGGTGTTTCGTCCTTTCCAC
OR8D2_1_R	CRoatan	GGCAGAAGACTAAAACCATGTCAGTGTTGTCATTCTCCGACTAAGAGCATCGAGACTGC
OR8D2_2_F	CRoatan	AGCGGAAGACGCTCTAAAACATCTCTTGGCTGTGGGCATCCGGTGTTTCGTCCTTTCCAC
OR8D2_2_R	CRoatan	GGCAGAAGACTAAAACTCCCCTAGTCATCTTCTTCACCGACTAAGAGCATCGAGACTGC
OR8D2_3_F	CRoatan	AGCGGAAGACGCTCTAAAACTGGAATATATGTGGTCACAGCGGTGTTTCGTCCTTTCCAC
OR8D2_3_R	CRoatan	GGCAGAAGACTAAAACCTGAGGGGCAATCCAAAGCCCCGACTAAGAGCATCGAGACTGC
OR8D2_4_F	CRoatan	AGCGGAAGACGCTCTAAAACTATCTCTTATGCTTTCATTTCGGTGTTTCGTCCTTTCCAC
OR8D2_4_R	CRoatan	GGCAGAAGACTAAAACACAGCCAAGAGATGGGAGCTCCGACTAAGAGCATCGAGACTGC
OR8D2_5_F	CRoatan	AGCGGAAGACGCTCTAAAACGCATGTCAGTGTTGTCATTCCGGTGTTTCGTCCTTTCCAC
OR8D2_5_R	CRoatan	GGCAGAAGACTAAAACCTGTGACCACATATATTCCACCGACTAAGAGCATCGAGACTGC
OR8I2_1_F	CRoatan	AGCGGAAGACGCTCTAAAACACCTCATGGCTGTAACTATCCGGTGTTTCGTCCTTTCCAC
OR8I2_1_R	CRoatan	GGCAGAAGACTAAAACTGAATTACAAGTCAGTCTTTCCGACTAAGAGCATCGAGACTGC
OR8I2_2_F	CRoatan	AGCGGAAGACGCTCTAAAACTTGTTGGCTGCTTTGTTCAACGGTGTTTCGTCCTTTCCAC
OR8I2_2_R	CRoatan	GGCAGAAGACTAAAACTCTGGGATCAATGGCCTACACCGACTAAGAGCATCGAGACTGC
OR8I2_3_F	CRoatan	AGCGGAAGACGCTCTAAAACGGGACTGATCACGTTAATCACGGTGTTTCGTCCTTTCCAC
OR8I2_3_R	CRoatan	GGCAGAAGACTAAAACCATGGCTGTAACTATCTTTTCCGACTAAGAGCATCGAGACTGC
OR8I2_4_F	CRoatan	AGCGGAAGACGCTCTAAAACGGGTCAGCGATGATGTGTTACGGTGTTTCGTCCTTTCCAC
OR8I2_4_R	CRoatan	GGCAGAAGACTAAAACGTCAGCAGCAGGCAGGCAGACCGACTAAGAGCATCGAGACTGC
OR8I2_5_F	CRoatan	AGCGGAAGACGCTCTAAAACCTCTGGATTTGCAAATCACCCGGTGTTTCGTCCTTTCCAC
OR8I2_5_R	CRoatan	GGCAGAAGACTAAAACTTCTGATTAACGTGATCAGTCCGACTAAGAGCATCGAGACTGC
OR8K3_1_F	CRoatan	AGCGGAAGACGCTCTAAAACTCGTAGGGCATATTTTACATCGGTGTTTCGTCCTTTCCAC
OR8K3_1_R	CRoatan	GGCAGAAGACTAAAACAGTCCAGTCATTCCTTTGACCCGACTAAGAGCATCGAGACTGC
OR8K3_2_F	CRoatan	AGCGGAAGACGCTCTAAAACTACCTCTATTGCACATTCATCGGTGTTTCGTCCTTTCCAC
OR8K3_2_R	CRoatan	GGCAGAAGACTAAAACTTGTTAGATTGTGTTGTTCCCCGACTAAGAGCATCGAGACTGC
OR8K3_3_F	CRoatan	AGCGGAAGACGCTCTAAAACTCGTGACATGATTACTGTGTCGGTGTTTCGTCCTTTCCAC
OR8K3_3_R	CRoatan	GGCAGAAGACTAAAACTTTGTTACCTTTGCTTTGTTCCGACTAAGAGCATCGAGACTGC
OR8K3_4_F	CRoatan	AGCGGAAGACGCTCTAAAACTGTAGCCATTCTCAGGATGACGGTGTTTCGTCCTTTCCAC
OR8K3_4_R	CRoatan	GGCAGAAGACTAAAACTTCGTGACATGATTACTGTGCCGACTAAGAGCATCGAGACTGC
OR8K3_5_F	CRoatan	AGCGGAAGACGCTCTAAAACTGTCCTTCGTAGGGCATATTCGGTGTTTCGTCCTTTCCAC
OR8K3_5_R	CRoatan	GGCAGAAGACTAAAACCAGTTGTTGAATAACCAAGACCGACTAAGAGCATCGAGACTGC
OR9A4_1_F	CRoatan	AGCGGAAGACGCTCTAAAACCATCCCGAAGGGCCTCTATGCGGTGTTTCGTCCTTTCCAC
OR9A4_1_R	CRoatan	GGCAGAAGACTAAAACGTGTTGTCCAGCTCTTCTTGCCGACTAAGAGCATCGAGACTGC
OR9A4_2_F	CRoatan	AGCGGAAGACGCTCTAAAACAGGGAGCAGCAATCCCCAAACGGTGTTTCGTCCTTTCCAC
OR9A4_2_R	CRoatan	GGCAGAAGACTAAAACCACAGACAATCATGATGATGCCGACTAAGAGCATCGAGACTGC
OR9A4_3_F	CRoatan	AGCGGAAGACGCTCTAAAACGCTCTTCTTGTACCTTGCTGCGGTGTTTCGTCCTTTCCAC
OR9A4_3_R	CRoatan	GGCAGAAGACTAAAACCCGGAATGATAAAGTCATAGCCGACTAAGAGCATCGAGACTGC
OR9A4_4_F	CRoatan	AGCGGAAGACGCTCTAAAACGGGAGCAGCAATCCCCAAAGCGGTGTTTCGTCCTTTCCAC
OR9A4_4_R	CRoatan	GGCAGAAGACTAAAACTGCTGTGGGGACAACAGAGTCCGACTAAGAGCATCGAGACTGC
OR9A4_5_F	CRoatan	AGCGGAAGACGCTCTAAAACTTTTGCTATATTCTTCTTTTCGGTGTTTCGTCCTTTCCAC
OR9A4_5_R	CRoatan	GGCAGAAGACTAAAACCAGCAAGGTACAAGAAGAGCCCGACTAAGAGCATCGAGACTGC
PAPOLA_1_F	CRoatan	AGCGGAAGACGCTCTAAAACTGTTGAAACGGACACATTGTCGGTGTTTCGTCCTTTCCAC
PAPOLA_1_R	CRoatan	GGCAGAAGACTAAAACCAGTGATAGGTACCATCTTACCGACTAAGAGCATCGAGACTGC
PAPOLA_2_F	CRoatan	AGCGGAAGACGCTCTAAAACCGTACAATGTGTCCGTTTCACGGTGTTTCGTCCTTTCCAC
PAPOLA_2_R	CRoatan	GGCAGAAGACTAAAACCGACTTGTCTATGGACAGTGCCGACTAAGAGCATCGAGACTGC
PAPOLA_3_F	CRoatan	AGCGGAAGACGCTCTAAAACCCTAGATCTTCAGGAAATGCCGGTGTTTCGTCCTTTCCAC
PAPOLA_3_R	CRoatan	GGCAGAAGACTAAAACCACCTCATAAAGAAGAGAGTCCGACTAAGAGCATCGAGACTGC
PAPOLA_4_F	CRoatan	AGCGGAAGACGCTCTAAAACATCACTGGGGTTTACCTACACGGTGTTTCGTCCTTTCCAC
PAPOLA_4_R	CRoatan	GGCAGAAGACTAAAACGTCATTTCCAGCACCCAAAGCCGACTAAGAGCATCGAGACTGC
PAPOLA_5_F	CRoatan	AGCGGAAGACGCTCTAAAACTTGGGTCCCATACAGGCAAACGGTGTTTCGTCCTTTCCAC
PAPOLA_5_R	CRoatan	GGCAGAAGACTAAAACAGTCATTTCCAGCACCCAAACCGACTAAGAGCATCGAGACTGC
POLA1_1_F	CRoatan	AGCGGAAGACGCTCTAAAACTCCATCATTCAGGAATTTAACGGTGTTTCGTCCTTTCCAC
POLA1_1_R	CRoatan	GGCAGAAGACTAAAACCGTTGCAATGAGGACAGCATCCGACTAAGAGCATCGAGACTGC
POLA1_2_F	CRoatan	AGCGGAAGACGCTCTAAAACCAATGATATCAGGATCAATTCGGTGTTTCGTCCTTTCCAC
POLA1_2_R	CRoatan	GGCAGAAGACTAAAACCAAAGTTGGTAAGGCTGGGCCCGACTAAGAGCATCGAGACTGC
POLA1_3_F	CRoatan	AGCGGAAGACGCTCTAAAACCATTGCAACGTGGTTGGGTACGGTGTTTCGTCCTTTCCAC
POLA1_3_R	CRoatan	GGCAGAAGACTAAAACATCAGCGTCCTGGACTATTACCGACTAAGAGCATCGAGACTGC
POLA1_4_F	CRoatan	AGCGGAAGACGCTCTAAAACCTGACCTTTACAGTACAACTCGGTGTTTCGTCCTTTCCAC
POLA1_4_R	CRoatan	GGCAGAAGACTAAAACCCGCTTGTCGTGATGGCTTTCCGACTAAGAGCATCGAGACTGC
POLA1_5_F	CRoatan	AGCGGAAGACGCTCTAAAACGTCAGTTGGTGTAAAGTTGACGGTGTTTCGTCCTTTCCAC
POLA1_5_R	CRoatan	GGCAGAAGACTAAAACAGCAGTGTTCTTTCTGTTGCCCGACTAAGAGCATCGAGACTGC
RPA1_1_F	CRoatan	AGCGGAAGACGCTCTAAAACCTGTGAGAAGTGCGACACCGCGGTGTTTCGTCCTTTCCAC
RPA1_1_R	CRoatan	GGCAGAAGACTAAAACCCGCGTTATCGACTGCTCATCCGACTAAGAGCATCGAGACTGC
RPA1_2_F	CRoatan	AGCGGAAGACGCTCTAAAACTCGGGAGTTGCTCCAGGTACCGGTGTTTCGTCCTTTCCAC
RPA1_2_R	CRoatan	GGCAGAAGACTAAAACCGAAGCTTATAGGCCTCTGGCCGACTAAGAGCATCGAGACTGC
RPA1_3_F	CRoatan	AGCGGAAGACGCTCTAAAACCTGTGATGGACGTGAAGCCCCGGTGTTTCGTCCTTTCCAC
RPA1_3_R	CRoatan	GGCAGAAGACTAAAACCTCTTTAGATCAGAGATGGACCGACTAAGAGCATCGAGACTGC
RPA1_4_F	CRoatan	AGCGGAAGACGCTCTAAAACTGTCTTTTAATTCCCCAAGACGGTGTTTCGTCCTTTCCAC
RPA1_4_R	CRoatan	GGCAGAAGACTAAAACCTTGGCAACTTCTCTGTTGTCCGACTAAGAGCATCGAGACTGC
RPA1_5_F	CRoatan	AGCGGAAGACGCTCTAAAACCGTAGTAATGGGACGGATGTCGGTGTTTCGTCCTTTCCAC
RPA1_5_R	CRoatan	GGCAGAAGACTAAAACCTGGGATGTCAGGATTCGCACCGACTAAGAGCATCGAGACTGC
RPA2_1_F	CRoatan	AGCGGAAGACGCTCTAAAACTGTACTATATCTCAGCTGCTCGGTGTTTCGTCCTTTCCAC
RPA2_1_R	CRoatan	GGCAGAAGACTAAAACCACATATTCTGGAAGTGATCCCGACTAAGAGCATCGAGACTGC
RPA2_2_F	CRoatan	AGCGGAAGACGCTCTAAAACGGTAGCCTTTAAGATCATGCCGGTGTTTCGTCCTTTCCAC
RPA2_2_R	CRoatan	GGCAGAAGACTAAAACCGGGGACTGCGTGTAGCCGCCCGACTAAGAGCATCGAGACTGC
RPA2_3_F	CRoatan	AGCGGAAGACGCTCTAAAACGTGGGTTGACACAGATGTAACGGTGTTTCGTCCTTTCCAC
RPA2_3_R	CRoatan	GGCAGAAGACTAAAACCCAGGGGCATGATCTTAAAGCCGACTAAGAGCATCGAGACTGC
RPA2_4_F	CRoatan	AGCGGAAGACGCTCTAAAACCTGGAGGATATGAATGAGTTCGGTGTTTCGTCCTTTCCAC
RPA2_4_R	CRoatan	GGCAGAAGACTAAAACTGCTGAGGGCTGAATTAAGACCGACTAAGAGCATCGAGACTGC
RPA2_5_F	CRoatan	AGCGGAAGACGCTCTAAAACCTTTCACATATGTTTCTGGACGGTGTTTCGTCCTTTCCAC
RPA2_5_R	CRoatan	GGCAGAAGACTAAAACTGTGTGCATTGATCACTTCCCCGACTAAGAGCATCGAGACTGC
RRM1_1_F	CRoatan	AGCGGAAGACGCTCTAAAACCGTATATGCTCTACAAAGATCGGTGTTTCGTCCTTTCCAC
RRM1_1_R	CRoatan	GGCAGAAGACTAAAACCGCTCGGTAAGATCTTTCAACCGACTAAGAGCATCGAGACTGC
RRM1_2_F	CRoatan	AGCGGAAGACGCTCTAAAACCTCGGTAAGATCTTTCAATACGGTGTTTCGTCCTTTCCAC
RRM1_2_R	CRoatan	GGCAGAAGACTAAAACCATATCATACTGAAGAATCTCCGACTAAGAGCATCGAGACTGC
RRM1_3_F	CRoatan	AGCGGAAGACGCTCTAAAACCTCAGAAAGAAGATTATATGCGGTGTTTCGTCCTTTCCAC
RRM1_3_R	CRoatan	GGCAGAAGACTAAAACCTCGTTTCATGAAGAGATCCCCGACTAAGAGCATCGAGACTGC
RRM1_4_F	CRoatan	AGCGGAAGACGCTCTAAAACCGATGCCTACAGCTTCCACTCGGTGTTTCGTCCTTTCCAC
RRM1_4_R	CRoatan	GGCAGAAGACTAAAACTGGATTACTTTCATGGTGATCCGACTAAGAGCATCGAGACTGC
RRM1_5_F	CRoatan	AGCGGAAGACGCTCTAAAACCTGTGGTGACCCCACTGTACCGGTGTTTCGTCCTTTCCAC
RRM1_5_R	CRoatan	GGCAGAAGACTAAAACCTGGTCTTGTCCTTAAATAACCGACTAAGAGCATCGAGACTGC
SMC2_1_F	CRoatan	AGCGGAAGACGCTCTAAAACTGCAATATTTAGGGCTTGGTCGGTGTTTCGTCCTTTCCAC
SMC2_1_R	CRoatan	GGCAGAAGACTAAAACTTGGGTGGTTTTGCCTTGGACCGACTAAGAGCATCGAGACTGC
SMC2_2_F	CRoatan	AGCGGAAGACGCTCTAAAACCCGAGAGTTACAGTTCTAGTCGGTGTTTCGTCCTTTCCAC
SMC2_2_R	CRoatan	GGCAGAAGACTAAAACCTGTGTCAATCACTTTTGATCCGACTAAGAGCATCGAGACTGC
SMC2_3_F	CRoatan	AGCGGAAGACGCTCTAAAACTCCTGTAGCCACTATCCATCCGGTGTTTCGTCCTTTCCAC
SMC2_3_R	CRoatan	GGCAGAAGACTAAAACCTCAATGTCCCATGAGGATCCCGACTAAGAGCATCGAGACTGC
SMC2_4_F	CRoatan	AGCGGAAGACGCTCTAAAACCTGAGCATAGGACTTGAATCCGGTGTTTCGTCCTTTCCAC
SMC2_4_R	CRoatan	GGCAGAAGACTAAAACCAGCTGCCATTACTTCAATCCCGACTAAGAGCATCGAGACTGC
SMC2_5_F	CRoatan	AGCGGAAGACGCTCTAAAACTCTTTTAGTGACACCACAATCGGTGTTTCGTCCTTTCCAC
SMC2_5_R	CRoatan	GGCAGAAGACTAAAACCCACTCAATGTCCCATGAGGCCGACTAAGAGCATCGAGACTGC
SUPT5H_1_F	CRoatan	AGCGGAAGACGCTCTAAAACCGCTGAGGATCTTGCCCTGCCGGTGTTTCGTCCTTTCCAC
SUPT5H_1_R	CRoatan	GGCAGAAGACTAAAACCCAAGAAACCCCGCCATGGACCGACTAAGAGCATCGAGACTGC
SUPT5H_2_F	CRoatan	AGCGGAAGACGCTCTAAAACCTGACGGTCCACAGAGATGGCGGTGTTTCGTCCTTTCCAC
SUPT5H_2_R	CRoatan	GGCAGAAGACTAAAACCCGTTCTCCACCAGTTTCTTCCGACTAAGAGCATCGAGACTGC
SUPT5H_3_F	CRoatan	AGCGGAAGACGCTCTAAAACCGGGCGTCCTACTGAGCATTCGGTGTTTCGTCCTTTCCAC
SUPT5H_3_R	CRoatan	GGCAGAAGACTAAAACTGCAGGTTGATGAGCTCACCCCGACTAAGAGCATCGAGACTGC
SUPT5H_4_F	CRoatan	AGCGGAAGACGCTCTAAAACTACATTTGACAGTCCACAGACGGTGTTTCGTCCTTTCCAC
SUPT5H_4_R	CRoatan	GGCAGAAGACTAAAACCCAGGGACCTGGAATTTGATCCGACTAAGAGCATCGAGACTGC
SUPT5H_5_F	CRoatan	AGCGGAAGACGCTCTAAAACCGTAGTCCACCTGAGCAGGGCGGTGTTTCGTCCTTTCCAC
SUPT5H_5_R	CRoatan	GGCAGAAGACTAAAACCTTTGCTGTGGCCTTGGACTCCGACTAAGAGCATCGAGACTGC
SUPT6H_1_F	CRoatan	AGCGGAAGACGCTCTAAAACCTGGGCTGGGGTGGCATTAGCGGTGTTTCGTCCTTTCCAC
SUPT6H_1_R	CRoatan	GGCAGAAGACTAAAACCTTTGATCTTCTGAATTGTGCCGACTAAGAGCATCGAGACTGC
SUPT6H_2_F	CRoatan	AGCGGAAGACGCTCTAAAACTGCAGATTGCCCGTGAGCCCCGGTGTTTCGTCCTTTCCAC
SUPT6H_2_R	CRoatan	GGCAGAAGACTAAAACCTGACTTCTTGCTGTTCATACCGACTAAGAGCATCGAGACTGC
SUPT6H_3_F	CRoatan	AGCGGAAGACGCTCTAAAACCTGTGTTGGGAGAGCGGTAGCGGTGTTTCGTCCTTTCCAC
SUPT6H_3_R	CRoatan	GGCAGAAGACTAAAACCGGGGTAAACCCAGGTGAGCCCGACTAAGAGCATCGAGACTGC
SUPT6H_4_F	CRoatan	AGCGGAAGACGCTCTAAAACCTTTGTCACTGAGGAATTTGCGGTGTTTCGTCCTTTCCAC
SUPT6H_4_R	CRoatan	GGCAGAAGACTAAAACCGGGGCTGGTATCCCAGTAGCCGACTAAGAGCATCGAGACTGC
SUPT6H_5_F	CRoatan	AGCGGAAGACGCTCTAAAACCTCATTGTTCCTGTCCATGACGGTGTTTCGTCCTTTCCAC
SUPT6H_5_R	CRoatan	GGCAGAAGACTAAAACTTGCTGCTTGGTCGGATAATCCGACTAAGAGCATCGAGACTGC
TSG101_1_F	CRoatan	AGCGGAAGACGCTCTAAAACCCTTCATCCGCCATCTCAGTCGGTGTTTCGTCCTTTCCAC
TSG101_1_R	CRoatan	GGCAGAAGACTAAAACCGCTGATTGTGCCATCCCTACCGACTAAGAGCATCGAGACTGC
TSG101_2_F	CRoatan	AGCGGAAGACGCTCTAAAACATCTGTTTTGTTAAGCCTACCGGTGTTTCGTCCTTTCCAC
TSG101_2_R	CRoatan	GGCAGAAGACTAAAACCAGAGATGAGAGAGGCTCGGCCGACTAAGAGCATCGAGACTGC
TSG101_3_F	CRoatan	AGCGGAAGACGCTCTAAAACTCATCCGCCATCTCAGTTTGCGGTGTTTCGTCCTTTCCAC
TSG101_3_R	CRoatan	GGCAGAAGACTAAAACCACTGGAACAATCCCTGTGCCCGACTAAGAGCATCGAGACTGC
TSG101_4_F	CRoatan	AGCGGAAGACGCTCTAAAACCTATAAGGCACAGGGATTGTCGGTGTTTCGTCCTTTCCAC
TSG101_4_R	CRoatan	GGCAGAAGACTAAAACCAATCATGACCTGAATAAGCCCGACTAAGAGCATCGAGACTGC
TSG101_5_F	CRoatan	AGCGGAAGACGCTCTAAAACCTCTCATCTCTGCGGTCAGTCGGTGTTTCGTCCTTTCCAC
TSG101_5_R	CRoatan	GGCAGAAGACTAAAACTTCTCAAGGCTTCTCCCAAGCCGACTAAGAGCATCGAGACTGC
XAB2_1_F	CRoatan	AGCGGAAGACGCTCTAAAACTGGTGAACGACGAGCGTTTCCGGTGTTTCGTCCTTTCCAC
XAB2_1_R	CRoatan	GGCAGAAGACTAAAACCGGGTGTGGGTGACCCCATACCGACTAAGAGCATCGAGACTGC
XAB2_2_F	CRoatan	AGCGGAAGACGCTCTAAAACCGGGGTTGACCTGCTGTGCCCGGTGTTTCGTCCTTTCCAC
XAB2_2_R	CRoatan	GGCAGAAGACTAAAACCGCTCGTACGCCTGTTACCACCGACTAAGAGCATCGAGACTGC
XAB2_3_F	CRoatan	AGCGGAAGACGCTCTAAAACGCGTGTTGTACGTGGCCTGCCGGTGTTTCGTCCTTTCCAC
XAB2_3_R	CRoatan	GGCAGAAGACTAAAACCCGGGCACTGCCCATCACGCCCGACTAAGAGCATCGAGACTGC
XAB2_4_F	CRoatan	AGCGGAAGACGCTCTAAAACCCGGGAGGTACATGAAGCCTCGGTGTTTCGTCCTTTCCAC
XAB2_4_R	CRoatan	GGCAGAAGACTAAAACCATAGCGGGCAATGAATTTGCCGACTAAGAGCATCGAGACTGC
XAB2_5_F	CRoatan	AGCGGAAGACGCTCTAAAACCGGGAGGTACATGAAGCCTGCGGTGTTTCGTCCTTTCCAC
XAB2_5_R	CRoatan	GGCAGAAGACTAAAACCGCGGATGATGGCGTCCACACCGACTAAGAGCATCGAGACTGC
XBP1_1_F	CRoatan	AGCGGAAGACGCTCTAAAACCGGGGCTCAGGTGCGTGAGGCGGTGTTTCGTCCTTTCCAC
XBP1_1_R	CRoatan	GGCAGAAGACTAAAACTCCAGAACATCTCCCCATGGCCGACTAAGAGCATCGAGACTGC
XBP1_2_F	CRoatan	AGCGGAAGACGCTCTAAAACTCCCCAAGCGCTGTCTTAACCGGTGTTTCGTCCTTTCCAC
XBP1_2_R	CRoatan	GGCAGAAGACTAAAACCTGAATCTGAAGAGTCAATACCGACTAAGAGCATCGAGACTGC
XBP1_3_F	CRoatan	AGCGGAAGACGCTCTAAAACTCTTTCGATCTCTGGCAGTCCGGTGTTTCGTCCTTTCCAC
XBP1_3_R	CRoatan	GGCAGAAGACTAAAACCATGGATTCTGGCGGTATTGCCGACTAAGAGCATCGAGACTGC
XBP1_4_F	CRoatan	AGCGGAAGACGCTCTAAAACCAGCGCCTTCTCCTCGGGGCCGGTGTTTCGTCCTTTCCAC
XBP1_4_R	CRoatan	GGCAGAAGACTAAAACAGTCATGTTCTTCAAATGCCCCGACTAAGAGCATCGAGACTGC
XBP1_5_F	CRoatan	AGCGGAAGACGCTCTAAAACTGTAGTTGAGAACCAGGAGTCGGTGTTTCGTCCTTTCCAC
XBP1_5_R	CRoatan	GGCAGAAGACTAAAACTGGGGAGATGTTCTGGAGGGCCGACTAAGAGCATCGAGACTGC
ZNF207_1_F	CRoatan	AGCGGAAGACGCTCTAAAACTGGTGCTGGTATCCTTTGTCCGGTGTTTCGTCCTTTCCAC
ZNF207_1_R	CRoatan	GGCAGAAGACTAAAACGGTGGCATTCCAGGCATCAGCCGACTAAGAGCATCGAGACTGC
ZNF207_2_F	CRoatan	AGCGGAAGACGCTCTAAAACCTGATGCCTGGAATGCCACCCGGTGTTTCGTCCTTTCCAC
ZNF207_2_R	CRoatan	GGCAGAAGACTAAAACATCGGTAATCCACCAGTTGGCCGACTAAGAGCATCGAGACTGC
ZNF207_3_F	CRoatan	AGCGGAAGACGCTCTAAAACTGATGATGACCACCATACTGCGGTGTTTCGTCCTTTCCAC
ZNF207_3_R	CRoatan	GGCAGAAGACTAAAACCCAGGTATATGTTAGATAATCCGACTAAGAGCATCGAGACTGC
ZNF207_4_F	CRoatan	AGCGGAAGACGCTCTAAAACCCAGTTATGCCAGGCATGCCCGGTGTTTCGTCCTTTCCAC
ZNF207_4_R	CRoatan	GGCAGAAGACTAAAACCTGGTTTAGCTGCAGTACTACCGACTAAGAGCATCGAGACTGC
ZNF207_5_F	CRoatan	AGCGGAAGACGCTCTAAAACATCGGAGGTCGAGGAGGCCCCGGTGTTTCGTCCTTTCCAC
ZNF207_5_R	CRoatan	GGCAGAAGACTAAAACCTTTTCCCCAGTGCTGGACACCGACTAAGAGCATCGAGACTGC
