# Supplementary material for: A CRISPR Resource for Individual, Combinatorial, or Multiplexed Gene Knockout
Source: Mol Cell. 2017 Jul 20;67(2):348–354.e3. doi: 10.1016/j.molcel.2017.06.030 (PMC5526787; doi:10.1016/j.molcel.2017.06.030)
Supplement: Table S2. sgRNA Library Construction, Related to Star Methods — Oligonucleotide sequences used to create the dual-sgRNA combinatorial library. [file mmc3.xlsx]

## Sheet: Sheet1
sgRNA1
