# Supplementary material for: A CRISPR Resource for Individual, Combinatorial, or Multiplexed Gene Knockout
Source: Mol Cell. 2017 Jul 20;67(2):348–354.e3. doi: 10.1016/j.molcel.2017.06.030 (PMC5526787; doi:10.1016/j.molcel.2017.06.030)
Supplement: Table S3. CRISPR/Cas9 Library Processing and Analysis, Related to Star Methods — List of primers used to PCR-amplify and sequence screen sgRNAs and the loci targeted by dual-sgRNA constructs in one-by-one experiments. [file mmc4.xlsx]

## Sheet: Depletion screens seq primers
Forward primer
P5-hU6	AATGATACGGCGACCACCGAGATCTACACGATTTCTTGGCTTTATATATCTTGTGGAAAGGACGAAACACCG
Reverse primer
P7-ctsF-Bc1	CAAGCAGAAGACGGCATACGAGATCGTGATTTCGGGTTTATTACAGGGACAGCAGAGATCCAGTTTATCGAT
P7-ctsF-Bc2	CAAGCAGAAGACGGCATACGAGATACATCGTTCGGGTTTATTACAGGGACAGCAGAGATCCAGTTTATCGAT
P7-ctsF-Bc3	CAAGCAGAAGACGGCATACGAGATGCCTAATTCGGGTTTATTACAGGGACAGCAGAGATCCAGTTTATCGAT
P7-ctsF-Bc4	CAAGCAGAAGACGGCATACGAGATTGGTCATTCGGGTTTATTACAGGGACAGCAGAGATCCAGTTTATCGAT
P7-ctsF-Bc5	CAAGCAGAAGACGGCATACGAGATCACTGTTTCGGGTTTATTACAGGGACAGCAGAGATCCAGTTTATCGAT
P7-ctsF-Bc6	CAAGCAGAAGACGGCATACGAGATATTGGCTTCGGGTTTATTACAGGGACAGCAGAGATCCAGTTTATCGAT
P7-ctsF-Bc7	CAAGCAGAAGACGGCATACGAGATGATCTGTTCGGGTTTATTACAGGGACAGCAGAGATCCAGTTTATCGAT
P7-ctsF-Bc8	CAAGCAGAAGACGGCATACGAGATTCAAGTTTCGGGTTTATTACAGGGACAGCAGAGATCCAGTTTATCGAT
P7-ctsF-Bc9	CAAGCAGAAGACGGCATACGAGATCTGATCTTCGGGTTTATTACAGGGACAGCAGAGATCCAGTTTATCGAT
P7-ctsF-Bc10	CAAGCAGAAGACGGCATACGAGATAAGCTATTCGGGTTTATTACAGGGACAGCAGAGATCCAGTTTATCGAT
P7-ctsF-Bc11	CAAGCAGAAGACGGCATACGAGATGTAGCCTTCGGGTTTATTACAGGGACAGCAGAGATCCAGTTTATCGAT
P7-ctsF-Bc12	CAAGCAGAAGACGGCATACGAGATTACAAGTTCGGGTTTATTACAGGGACAGCAGAGATCCAGTTTATCGAT
P7-ctsF-Bc13	CAAGCAGAAGACGGCATACGAGATTTGACTTTCGGGTTTATTACAGGGACAGCAGAGATCCAGTTTATCGAT
P7-ctsF-Bc14	CAAGCAGAAGACGGCATACGAGATGGAACTTTCGGGTTTATTACAGGGACAGCAGAGATCCAGTTTATCGAT
P7-ctsF-Bc15	CAAGCAGAAGACGGCATACGAGATTGACATTTCGGGTTTATTACAGGGACAGCAGAGATCCAGTTTATCGAT
P7-ctsF-Bc16	CAAGCAGAAGACGGCATACGAGATGGACGGTTCGGGTTTATTACAGGGACAGCAGAGATCCAGTTTATCGAT
P7-ctsF-Bc17	CAAGCAGAAGACGGCATACGAGATGCGGACTTCGGGTTTATTACAGGGACAGCAGAGATCCAGTTTATCGAT
P7-ctsF-Bc18	CAAGCAGAAGACGGCATACGAGATTTTCACTTCGGGTTTATTACAGGGACAGCAGAGATCCAGTTTATCGAT
P7-ctsF-Bc19	CAAGCAGAAGACGGCATACGAGATGGCCACTTCGGGTTTATTACAGGGACAGCAGAGATCCAGTTTATCGAT
P7-ctsF-Bc20	CAAGCAGAAGACGGCATACGAGATCGAAACTTCGGGTTTATTACAGGGACAGCAGAGATCCAGTTTATCGAT
P7-ctsF-Bc21	CAAGCAGAAGACGGCATACGAGATCGTACGTTCGGGTTTATTACAGGGACAGCAGAGATCCAGTTTATCGAT
P7-ctsF-Bc22	CAAGCAGAAGACGGCATACGAGATCCACTCTTCGGGTTTATTACAGGGACAGCAGAGATCCAGTTTATCGAT
P7-ctsF-Bc23	CAAGCAGAAGACGGCATACGAGATATCAGTTTCGGGTTTATTACAGGGACAGCAGAGATCCAGTTTATCGAT
P7-ctsF-Bc24	CAAGCAGAAGACGGCATACGAGATAGGAATTTCGGGTTTATTACAGGGACAGCAGAGATCCAGTTTATCGAT
Custom Sequencing primer
Cas9Screens-seqF_read1	GATTTCTTGGCTTTATATATCTTGTGGAAAGGACGAAACACCG
Cas9Screens-index	ATCGATAAACTGGATCTCTGCTGTCCCTGTAATAAACCCGAA

## Sheet: Combinatorial screens seq prime
Forward primer
P5_EM7	AATGATACGGCGACCACCGAGATCTACACCGATGATTAATTGTCAACACGTGCTGCAGACGCGT
Reverse primer
P7_BC1_cU6	CAAGCAGAAGACGGCATACGAGATCGTGATCTGAAGGAGCGGCGGCGCCTCGAG
P7_BC2_cU6	CAAGCAGAAGACGGCATACGAGATACATCGCTGAAGGAGCGGCGGCGCCTCGAG
P7_BC3_cU6	CAAGCAGAAGACGGCATACGAGATGCCTAACTGAAGGAGCGGCGGCGCCTCGAG
P7_BC4_cU6	CAAGCAGAAGACGGCATACGAGATTGGTCACTGAAGGAGCGGCGGCGCCTCGAG
P7_BC5_cU6	CAAGCAGAAGACGGCATACGAGATCACTGTCTGAAGGAGCGGCGGCGCCTCGAG
P7_BC6_cU6	CAAGCAGAAGACGGCATACGAGATATTGGCCTGAAGGAGCGGCGGCGCCTCGAG
P7_BC7_cU6	CAAGCAGAAGACGGCATACGAGATGATCTGCTGAAGGAGCGGCGGCGCCTCGAG
P7_BC8_cU6	CAAGCAGAAGACGGCATACGAGATTCAAGTCTGAAGGAGCGGCGGCGCCTCGAG
Custom Sequencing primer
EM7_Seq_primer_Read1	CGATGATTAATTGTCAACACGTGCTGCAGACGCGT
cU6_index_primer	CTCGAGGCGCCGCCGCTCCTTCAG

## Sheet: Genomic scar analysis primers
PCR1
OR10A4_F	CCCTACACGACGCTCTTCCGATCTACCATGGCATATGACCGCTACGT
OR10A4_R	AGTTCAGACGTGTGCTCTTCCGATCTCATCCTGAAGATAGTGGAGAGGATGCGG
OR2W5_F	CCCTACACGACGCTCTTCCGATCTCCACGGCTGTGTGGCCCAAC
OR2W5_R	AGTTCAGACGTGTGCTCTTCCGATCTACAAGACATGGCAATAAGAGCAGGCATC
OR6C74_F	CCCTACACGACGCTCTTCCGATCTCTGTTTTTCACTATTCTCTTGGGGGCAACT
OR6C74_R	AGTTCAGACGTGTGCTCTTCCGATCTAGAAGAAGGTATTTTCAGAATAGTCCTGA
PCR2
P5-SBS3	AATGATACGGCGACCACCGAGATCTACACTCTTTCCCTACACGACGCTCTTCCGATCT
P7_BC1_TruSeq	CAAGCAGAAGACGGCATACGAGATCGTGATGTGACTGGAGTTCAGACGTGTGCTCTTCCGATCT
P7_BC2_TruSeq	CAAGCAGAAGACGGCATACGAGATACATCGGTGACTGGAGTTCAGACGTGTGCTCTTCCGATCT
P7_BC4_TruSeq	CAAGCAGAAGACGGCATACGAGATTGGTCAGTGACTGGAGTTCAGACGTGTGCTCTTCCGATCT
P7_BC5_TruSeq	CAAGCAGAAGACGGCATACGAGATCACTGTGTGACTGGAGTTCAGACGTGTGCTCTTCCGATCT
P7_BC6_TruSeq	CAAGCAGAAGACGGCATACGAGATATTGGCGTGACTGGAGTTCAGACGTGTGCTCTTCCGATCT
P7_BC8_TruSeq	CAAGCAGAAGACGGCATACGAGATTCAAGTGTGACTGGAGTTCAGACGTGTGCTCTTCCGATCT
